# Supplementary material for: Light-Induced Transcription in Zebrafish Targets Mitochondrial Function and Heme Metabolism
Source: Antioxidants (Basel). 2025 Sep 23;14(10):1151. doi: 10.3390/antiox14101151 (PMC12561580; doi:10.3390/antiox14101151)
Supplement: Supplementary file 1 [file antioxidants-14-01151-s001.zip]

Archive with 3 entries (3 files):
- Supp.Dataset_2.pdf
- Supplementary data set_1.xlsx
- Supplementary Figures and Tables.pdf
