# Supplementary material for: Light-Induced Transcription in Zebrafish Targets Mitochondrial Function and Heme Metabolism
Source: Antioxidants (Basel). 2025 Sep 23;14(10):1151. doi: 10.3390/antiox14101151 (PMC12561580; doi:10.3390/antiox14101151)
Supplement: Supplementary file 1 [file antioxidants-14-01151-s001.zip › Supplementary data set_1.xlsx]

## Sheet: RNAseq standard ZF GOIs
ENSEMBL Gene ID	Gene name	log2FC	lfcSE	Stat	p.adj	Ontologies	GO Terms	D-box	E-box
ENSDARG00000063297	abcb6a	2.5362	0.120327	21.0776	5.35166e-96	BP, CC, MF	heme transport, mitochondrion, heme binding	yes	yes
ENSDARG00000104719	abcc1	1.4201	0.0717519	19.7919	1.29483e-84	BP	detoxification	no	no
ENSDARG00000058953	abcc4	1.39433	0.0576244	24.1969	1.65906e-126	BP	detoxification	no	no
ENSDARG00000062561	adck1	1.11938	0.147738	7.57678	1.26971e-12	BP, CC	mitochondrial respiratory chain complex II assembly, mitochondrion	yes	yes
ENSDARG00000062272	afg3l2	1.06513	0.0591447	18.0088	4.40423e-70	BP, CC	mitochondrial protein processing, mitochondrion	no	no
ENSDARG00000069282	bbc3	1.24555	0.271326	4.5906	4.8408e-05	BP, CC	mitochondrial respiratory chain complex II assembly, mitochondrion	yes	no
ENSDARG00000103659	bco1l	2.90363	0.412829	7.03351	6.03587e-11	MF	oxidoreductase activity	yes	yes
ENSDARG00000027620	bco2l	1.49393	0.21071	7.08999	4.07325e-11	MF	oxidoreductase activity	no	no
ENSDARG00000059857	blvra	2.7074	0.120967	22.3813	3.28782e-108	BP, MF	regulation of mitochondrial mRNA stability, oxidoreductase activity	yes	yes
ENSDARG00000036587	cbr1	2.35103	0.077133	30.4802	5.06064e-201	MF	oxidoreductase activity	yes	yes
ENSDARG00000040707	chchd4b	2.30424	0.139006	16.5766	2.52096e-59	MF	oxidoreductase activity	yes	yes
ENSDARG00000098589	cyb5a	1.01651	0.0980633	10.3659	2.65619e-23	MF, BP	heme binding, oxidoreductase activity, detoxification	yes	no
ENSDARG00000013524	cyp2ae1	2.15298	0.285031	7.5535	1.50516e-12	MF	heme binding, oxidoreductase activity	yes	yes
ENSDARG00000045257	decr2	1.12268	0.167257	6.71231	5.18469e-10	MF	oxidoreductase activity	yes	yes
ENSDARG00000031299	dhrs11b	1.06783	0.193721	5.51218	5.95584e-07	MF	oxidoreductase activity	yes	no
ENSDARG00000011770	dhrs12	2.04476	0.0841289	24.3051	1.25217e-127	MF	oxidoreductase activity	yes	yes
ENSDARG00000026322	dhrs13a.1	1.64297	0.185715	8.84677	4.70039e-17	MF	oxidoreductase activity	yes	yes
ENSDARG00000041137	dhrs13a.3	1.57763	0.10182	15.4944	7.72037e-52	CC, MF	mitochondrion, oxidoreductase activity	yes	yes
ENSDARG00000042112	dio1	1.81057	0.343751	5.2671	2.10062e-06	MF	oxidoreductase activity	no	yes
ENSDARG00000102142	ECE2	1.65669	0.181746	9.11544	4.37486e-18	BP	mitochondrial protein processing	no	no
ENSDARG00000005789	enpp1	1.33495	0.0682635	19.5558	1.30314e-82	BP	regulation of mitochondrial mRNA stability, cell redox homeostasis	yes	yes
ENSDARG00000042854	ephx1	1.29103	0.089544	14.4178	7.14964e-45	BP	regulation of mitochondrial mRNA stability, detoxification	yes	no
ENSDARG00000029795	fam213b	3.48543	0.0668131	52.1668	0	MF	oxidoreductase activity, antioxidant activity	no	no
ENSDARG00000056128	fastkd1	1.06266	0.102283	10.3894	2.10002e-23	BP, CC	mitochondrial RNA processing, regulation of mitochondrial mRNA stability, mitochondrion	yes	yes
ENSDARG00000003462	fech	3.75422	0.161772	23.2068	2.28951e-116	CC, MF	mitochondrion, ferrochelatase activity	no	no
ENSDARG00000037057	gcdha	1.12938	0.145219	7.77713	2.86559e-13	MF	oxidoreductase activity	yes	yes
ENSDARG00000042630	hebp2	5.38633	0.114077	47.2168	0	MF	heme binding	yes	yes
ENSDARG00000105389	mmel1	3.69863	0.535429	6.90779	1.41053e-10	BP	mitochondrial protein processing	yes	yes
ENSDARG00000062237	nfs1	1.20213	0.0546201	22.009	1.25282e-104	CC	mitochondrion	yes	no
ENSDARG00000029766	nr1i2	1.10557	0.244143	4.52835	6.26918e-05	BP	detoxification	yes	no
ENSDARG00000100462	paqr7a	2.63802	0.330467	7.98271	5.87178e-14	BP	detoxification	no	no
ENSDARG00000017612	pnpo	1.23004	0.237978	5.16869	3.39507e-06	MF	oxidoreductase activity	yes	no
ENSDARG00000059035	porb	1.32566	0.0561854	23.5943	2.80759e-120	MF	oxidoreductase activity	yes	no
ENSDARG00000058734	prdx1	1.11312	0.0569495	19.5458	1.54899e-82	BP, MF	oxidoreductase activity, detoxification, cell redox homeostasis	yes	no
ENSDARG00000073741	RAP1GDS1	1.07133	0.258152	4.14999	0.000283563	CC	mitochondrion	yes	no
ENSDARG00000018600	retsat	1.35638	0.0839151	16.1637	2.12895e-56	MF	oxidoreductase activity	yes	yes
ENSDARG00000103313	rhot1b	1.12581	0.192037	5.86248	8.99253e-08	BP, CC	mitochondrial respiratory chain complex II assembly, mitochondrion	yes	no
ENSDARG00000012453	rnls	1.12947	0.128091	8.81774	6.07425e-17	MF	oxidoreductase activity	yes	yes
ENSDARG00000033662	scd	1.16539	0.101502	11.4814	1.60705e-28	BP, MF	oxidoreductase activity, detoxification	yes	yes
ENSDARG00000012194	scp2a	1.36645	0.0828361	16.4958	9.34584e-59	CC	mitochondrion	no	no
ENSDARG00000016721	sdha	1.30186	0.0465416	27.9719	3.34368e-169	MF	oxidoreductase activity	yes	no
ENSDARG00000092478	sdhaf1	1.8044	0.154168	11.7041	1.28005e-29	BP, CC	mitochondrial respiratory chain complex II assembly, mitochondrion	no	yes
ENSDARG00000062971	sdhaf2	1.24933	0.17479	7.14763	2.71765e-11	CC	mitochondrion	yes	yes
ENSDARG00000036092	sdhaf3	1.01947	0.139848	7.28986	1.01181e-11	BP, CC	mitochondrial respiratory chain complex II assembly, mitochondrion	yes	yes
ENSDARG00000075768	sdhb	1.10346	0.0881148	12.523	7.00232e-34	MF	oxidoreductase activity	no	no
ENSDARG00000017811	si:ch211-210c8.6	1.76096	0.0976129	18.0403	2.53745e-70	MF	oxidoreductase activity	yes	yes
ENSDARG00000097489	si:ch73-390p7.2	1.59553	0.150654	10.5907	2.59361e-24	MF	oxidoreductase activity	no	no
ENSDARG00000045598	si:dkey-180p18.9	1.06937	0.133023	8.03896	3.81433e-14	MF	oxidoreductase activity	no	no
ENSDARG00000101526	si:dkey-82o10.4	1.06435	0.166283	6.40084	3.80672e-09	CC	mitochondrion	yes	no
ENSDARG00000010415	sirt4	1.96364	0.106237	18.4835	8.41448e-74	CC	mitochondrion	yes	yes
ENSDARG00000000241	slc40a1	1.28459	0.332049	3.86867	0.000797265	BP	heme transport	no	no
ENSDARG00000026907	slc48a1a	1.44831	0.186536	7.76426	3.14845e-13	BP	heme transport	yes	no
ENSDARG00000056252	sort1b	1.37392	0.291208	4.71802	2.76844e-05	BP	mitochondrial respiratory chain complex II assembly, detoxification	no	no
ENSDARG00000075015	soul5	6.21187	0.0698817	88.8911	0	MF	heme binding	yes	yes
ENSDARG00000061560	stim1b	1.17129	0.226135	5.17958	3.22313e-06	BP	heme transport	yes	yes
ENSDARG00000074807	tbrg4	1.01172	0.0787549	12.8465	1.21437e-35	BP, CC	mitochondrial RNA processing, regulation of mitochondrial mRNA stability, mitochondrion	yes	no
ENSDARG00000002249	tbxas1	1.26728	0.184407	6.87221	1.77423e-10	MF	heme binding	no	yes
ENSDARG00000101322	tfr1a	1.46693	0.178172	8.23325	8.05451e-15	BP	heme transport	yes	yes
ENSDARG00000026655	tspo	2.81817	0.0581572	48.4579	0	CC	mitochondrion	no	no
ENSDARG00000074435	ttc19	1.25414	0.106788	11.7441	8.08573e-30	BP, CC	mitochondrial respiratory chain complex II assembly, mitochondrion	yes	no
ENSDARG00000039203	zgc:110130/MFF	1.03161	0.158787	6.49683	2.09205e-09	BP, CC	mitochondrial respiratory chain complex II assembly, mitochondrion	yes	no
ENSDARG00000004167	zgc:110366	1.27212	0.0674875	18.8497	9.2136e-77	MF	oxidoreductase activity	yes	yes
							total	44	30
							total %	69.8413	47.619

## Sheet: enhancers - clover results
Gene promoter	JASPAR enhancer	From bp	To bp	Strand	Sequence	Score
abcb6a	MA0043.3_HLF	982	995	-	ttattgtataagtc	6.96
	MA0025.2_NFIL3	982	994	-	ttattgtataagt	6.44
adck1	MA0819.2_CLOCK	17	26	+	acccacgtga	6.63
	MA0043.3_HLF	94	107	+	atcttatacaacaa	7.16
	MA0025.2_NFIL3	276	288	+	ttttatgcaaaaa	6.32
	MA0819.2_CLOCK	742	751	+	gaccatgtgt	7.17
	MA0819.2_CLOCK	744	753	-	ccatgtgtcc	8.35
	MA0819.2_CLOCK	1022	1031	-	gcacgttgcg	7.52
bbc3	MA0843.1_TEF	348	359	+	tgttatgtcacc	6.1
	MA0843.1_TEF	348	359	-	tgttatgtcacc	6.65
	MA0639.1_DBP	348	359	+	tgttatgtcacc	6.96
	MA0639.1_DBP	348	359	-	tgttatgtcacc	8.3
	MA0025.2_NFIL3	348	360	+	tgttatgtcaccg	6.14
bco1l	MA0043.3_HLF	648	661	+	tgattatgcaatta	9.03
	MA0025.2_NFIL3	649	661	+	gattatgcaatta	9.5
	MA0639.1_DBP	649	660	-	gattatgcaatt	6.1
	MA0043.3_HLF	708	721	+	tagttatgcaacaa	10.9
	MA0025.2_NFIL3	709	721	+	agttatgcaacaa	9.46
	MA0639.1_DBP	709	720	-	agttatgcaaca	6.63
	MA0639.1_DBP	709	720	+	agttatgcaaca	7.15
	MA0843.1_TEF	709	720	-	agttatgcaaca	6.55
	MA0639.1_DBP	997	1008	+	agttatataatg	7.03
	MA0639.1_DBP	997	1008	-	agttatataatg	6.86
	MA0843.1_TEF	997	1008	-	agttatataatg	6.65
	MA0819.2_CLOCK	1019	1028	+	gaccacgttc	6.14
blvra	MA0819.2_CLOCK	720	729	+	ccgcacatgg	6.46
	MA0819.2_CLOCK	722	731	-	gcacatggat	6.74
	MA0819.2_CLOCK	845	854	+	ccacacgtgc	10.3
	MA0819.2_CLOCK	847	856	-	acacgtgcga	7.73
	MA0819.2_CLOCK	972	981	+	aaacacgtgc	10.5
	MA0819.2_CLOCK	974	983	-	acacgtgcga	7.73
	MA0639.1_DBP	986	997	+	cgtgacgtcaga	6.43
	MA0819.2_CLOCK	997	1006	+	acgcacgcgc	6.69
	MA0819.2_CLOCK	999	1008	-	gcacgcgcgg	6.58
	MA0043.3_HLF	1083	1096	-	acgttgcgtaagaa	8.17
	MA0025.2_NFIL3	1083	1095	-	acgttgcgtaaga	7.27
	MA0843.1_TEF	1084	1095	-	cgttgcgtaaga	7.4
	MA0843.1_TEF	1084	1095	+	cgttgcgtaaga	7.43
	MA0639.1_DBP	1084	1095	-	cgttgcgtaaga	8.38
	MA0639.1_DBP	1084	1095	+	cgttgcgtaaga	8.78
cbr1	MA0025.2_NFIL3	734	746	-	aaattacataata	7.89
	MA0025.2_NFIL3	857	869	+	agttatgaaatac	7.1
	MA0819.2_CLOCK	951	960	+	atgcacgtga	6.01
	MA0819.2_CLOCK	953	962	-	gcacgtgata	6.87
	MA0025.2_NFIL3	966	978	-	accttacgtaagc	6.17
	MA0025.2_NFIL3	967	979	+	ccttacgtaagca	6.09
	MA0819.2_CLOCK	988	997	-	gcgcgtgcgc	7.16
chchd4b	MA0025.2_NFIL3	73	85	-	actttgcataacc	8.9
	MA0025.2_NFIL3	163	175	+	tattgtgcaagag	6.22
	MA0819.2_CLOCK	803	812	+	ctacacgtgg	9.15
	MA0819.2_CLOCK	805	814	-	acacgtggtt	8.91
cyb5a	MA0639.1_DBP	367	378	+	cctgacataact	6.36
	MA0639.1_DBP	367	378	-	cctgacataact	6.01
cyp2ae1	MA0819.2_CLOCK	532	541	+	aaacacatgt	7.37
	MA0819.2_CLOCK	534	543	+	acacatgtgc	7.31
	MA0819.2_CLOCK	534	543	-	acacatgtgc	6.79
	MA0819.2_CLOCK	570	579	+	ggccatgtgt	6.48
	MA0819.2_CLOCK	572	581	-	ccatgtgtgt	6.62
	MA0819.2_CLOCK	646	655	+	aaacacatgc	8.07
	MA0819.2_CLOCK	648	657	-	acacatgctg	6.31
	MA0819.2_CLOCK	822	831	+	aaacacgtgg	10.3
	MA0819.2_CLOCK	824	833	-	acacgtggat	8.14
	MA0819.2_CLOCK	929	938	+	ccacatgtgc	7.34
	MA0819.2_CLOCK	929	938	-	ccacatgtgc	7.24
	MA0639.1_DBP	1653	1664	-	cgtgacgtcatc	6.44
	MA0639.1_DBP	1653	1664	+	cgtgacgtcatc	6.11
decr2	MA0043.3_HLF	657	670	+	atcttatgtaaaca	6.27
	MA0025.2_NFIL3	658	670	+	tcttatgtaaaca	6.96
	MA0819.2_CLOCK	959	968	+	gaacacgtga	7.97
	MA0819.2_CLOCK	961	970	-	acacgtgaac	6.08
	MA0043.3_HLF	1061	1074	-	ctgttgcataaact	9.56
	MA0025.2_NFIL3	1061	1073	-	ctgttgcataaac	8.7
dhrs11b	MA0043.3_HLF	759	772	+	gtattgtgtaagcg	6.24
	MA0639.1_DBP	760	771	-	tattgtgtaagc	6.14
	MA0043.3_HLF	913	926	+	agtttatgtaactg	7.25
	MA0025.2_NFIL3	914	926	+	gtttatgtaactg	7.21
dhrs12	MA0025.2_NFIL3	90	102	-	aaattgcttaatt	6.02
	MA0639.1_DBP	164	175	+	gatgatgtaata	6.91
	MA0025.2_NFIL3	164	176	+	gatgatgtaataa	7.28
	MA0843.1_TEF	164	175	-	gatgatgtaata	6.26
	MA0043.3_HLF	683	696	+	aaattatgtaaatc	6.03
	MA0025.2_NFIL3	684	696	+	aattatgtaaatc	7
	MA0819.2_CLOCK	706	715	-	gcatgtgtat	6.97
	MA0819.2_CLOCK	967	976	-	gcacgtgatc	7.4
dhrs13a.1	MA0819.2_CLOCK	177	186	+	ccccacgtgt	8.43
	MA0819.2_CLOCK	179	188	-	ccacgtgttc	10.3
	MA0043.3_HLF	376	389	+	cttttatgcaatat	7.52
	MA0025.2_NFIL3	377	389	+	ttttatgcaatat	8.33
	MA0025.2_NFIL3	407	419	+	atttatgtaatat	7.47
dhrs13a.3	MA0025.2_NFIL3	997	1009	+	agttatgaaacaa	6.32
	MA0819.2_CLOCK	1037	1046	+	aaacacgcgt	7.42
	MA0819.2_CLOCK	1039	1048	-	acacgcgttc	7.45
	MA0043.3_HLF	1079	1092	+	cagttatgaaacaa	6.54
	MA0025.2_NFIL3	1080	1092	+	agttatgaaacaa	6.3
	MA0819.2_CLOCK	1120	1129	+	aaacacgcgt	7.42
	MA0819.2_CLOCK	1122	1131	-	acacgcgttc	7.47
dio1	MA0819.2_CLOCK	869	878	+	aaacatgtgc	8.05
	MA0819.2_CLOCK	1138	1147	+	cgacgcgtgc	8.4
	MA0819.2_CLOCK	1140	1149	-	acgcgtgcac	6.07
enpp1	MA0025.2_NFIL3	162	174	-	caatggcataact	6.99
	MA0025.2_NFIL3	430	442	-	atattacataaat	6.81
	MA0043.3_HLF	474	487	+	gtcttgtgcaataa	7.4
	MA0025.2_NFIL3	475	487	+	tcttgtgcaataa	6.86
	MA0043.3_HLF	521	534	-	ttgttgtataattt	6.7
	MA0043.3_HLF	607	620	+	gccttgtgcaacat	9.29
	MA0025.2_NFIL3	608	620	+	ccttgtgcaacat	7.2
	MA0819.2_CLOCK	895	904	+	gggcatgtgc	7.97
ephx1	MA0025.2_NFIL3	1114	1126	-	gagttacataaaa	7.17
	MA0025.2_NFIL3	1144	1156	+	ttttatgtaatga	7.28
fastkd1	MA0819.2_CLOCK	697	706	+	aaacacatgc	7.75
	MA0819.2_CLOCK	1167	1176	+	caacacgtgg	10.3
	MA0819.2_CLOCK	1169	1178	-	acacgtggag	8.2
	MA0639.1_DBP	1199	1210	-	cattatgtcatg	7.22
	MA0639.1_DBP	1199	1210	+	cattatgtcatg	6.3
gcdha	MA0819.2_CLOCK	201	210	-	ccccgtgtcc	6.14
	MA0819.2_CLOCK	207	216	+	gtccatgtgg	6.77
	MA0639.1_DBP	790	801	-	tgtgacataatc	6.86
	MA0639.1_DBP	790	801	+	tgtgacataatc	7.17
	MA0819.2_CLOCK	1030	1039	+	cgacacgttc	6.77
hebp2	MA0043.3_HLF	926	939	+	gagtgatgtaacat	6.89
	MA0843.1_TEF	927	938	-	agtgatgtaaca	6.05
	MA0025.2_NFIL3	927	939	+	agtgatgtaacat	6.63
	MA0639.1_DBP	927	938	+	agtgatgtaaca	7.11
	MA0819.2_CLOCK	1036	1045	-	gcgcgtgtgt	6.7
MFF	MA0639.1_DBP	393	404	-	cattatgtcata	6.41
	MA0843.1_TEF	719	730	-	tgtaatgtaata	6.53
	MA0843.1_TEF	729	740	-	tataatgtaatg	6.08
	MA0025.2_NFIL3	1047	1059	-	tgtttgcacaaca	6.18
	MA0043.3_HLF	1047	1060	-	tgtttgcacaacat	6.55
mmel1	MA0819.2_CLOCK	728	737	+	atacatgtgt	6.33
	MA0043.3_HLF	759	772	-	gtattacataatga	8.58
	MA0025.2_NFIL3	759	771	-	gtattacataatg	9.37
	MA0843.1_TEF	760	771	+	tattacataatg	9.38
	MA0843.1_TEF	760	771	-	tattacataatg	8.66
	MA0639.1_DBP	760	771	+	tattacataatg	9.16
	MA0639.1_DBP	760	771	-	tattacataatg	9.26
nfs1	MA0043.3_HLF	378	391	+	ttattatgtaattt	7.15
	MA0843.1_TEF	379	390	-	tattatgtaatt	8.2
	MA0025.2_NFIL3	379	391	+	tattatgtaattt	8.34
	MA0639.1_DBP	379	390	-	tattatgtaatt	8
	MA0639.1_DBP	379	390	+	tattatgtaatt	7.21
	MA0843.1_TEF	379	390	+	tattatgtaatt	6.44
	MA0025.2_NFIL3	781	793	-	aaattacataaac	7.33
nr1i2	MA0043.3_HLF	873	886	-	cagttgcataacaa	11.6
	MA0025.2_NFIL3	873	885	-	cagttgcataaca	9.71
	MA0843.1_TEF	874	885	+	agttgcataaca	6.95
	MA0639.1_DBP	874	885	+	agttgcataaca	7.43
	MA0639.1_DBP	874	885	-	agttgcataaca	6.72
	MA0043.3_HLF	900	913	-	aaattgcataatgc	9.34
	MA0025.2_NFIL3	900	912	-	aaattgcataatg	9.49
	MA0639.1_DBP	901	912	+	aattgcataatg	6.34
pnpo	MA0025.2_NFIL3	537	549	-	atattgcatagtt	6.35
porb	MA0043.3_HLF	80	93	-	catttacataataa	6.58
	MA0025.2_NFIL3	80	92	-	catttacataata	7.24
	MA0025.2_NFIL3	663	675	-	tgattgcataacc	10.7
	MA0043.3_HLF	663	676	-	tgattgcataaccc	11.1
	MA0639.1_DBP	664	675	-	gattgcataacc	7.39
	MA0639.1_DBP	664	675	+	gattgcataacc	7.67
	MA0843.1_TEF	664	675	+	gattgcataacc	7.79
	MA0025.2_NFIL3	715	727	-	acgttgcatatgc	6.12
	MA0043.3_HLF	719	732	+	tgcatatgcaacat	6.53
	MA0025.2_NFIL3	720	732	+	gcatatgcaacat	6.21
prdx1	MA0043.3_HLF	636	649	-	catttacataacaa	7.24
	MA0025.2_NFIL3	636	648	-	catttacataaca	7.51
	MA0043.3_HLF	935	948	-	catttacataacaa	7.15
	MA0025.2_NFIL3	935	947	-	catttacataaca	7.46
RAP1GDS1	MA0043.3_HLF	759	772	+	atgttatacaaacg	6.53
	MA0043.3_HLF	821	834	+	atgttatacaaacg	6.53
	MA0843.1_TEF	910	921	+	tgtaacataact	6.03
	MA0043.3_HLF	1182	1195	-	atattacgtaatcc	6.33
	MA0043.3_HLF	1182	1195	+	atattacgtaatcc	6.18
	MA0025.2_NFIL3	1182	1194	-	atattacgtaatc	7.19
	MA0025.2_NFIL3	1183	1195	+	tattacgtaatcc	7.18
	MA0639.1_DBP	1183	1194	-	tattacgtaatc	10.3
	MA0639.1_DBP	1183	1194	+	tattacgtaatc	9.83
	MA0843.1_TEF	1183	1194	-	tattacgtaatc	10.4
	MA0843.1_TEF	1183	1194	+	tattacgtaatc	10.6
retsat	MA0819.2_CLOCK	317	326	+	caacacatgt	7.26
	MA0819.2_CLOCK	319	328	-	acacatgtat	6.31
	MA0043.3_HLF	636	649	-	ttgttgcatcatca	8.79
	MA0025.2_NFIL3	636	648	-	ttgttgcatcatc	8.4
	MA0639.1_DBP	637	648	-	tgttgcatcatc	6.25
rhot1b	MA0025.2_NFIL3	311	323	-	atgttgcataacc	10.1
	MA0043.3_HLF	311	324	-	atgttgcataaccc	12.1
	MA0639.1_DBP	312	323	-	tgttgcataacc	8.04
	MA0843.1_TEF	312	323	+	tgttgcataacc	8.03
	MA0639.1_DBP	312	323	+	tgttgcataacc	7.71
	MA0843.1_TEF	312	323	-	tgttgcataacc	6.58
rnls	MA0819.2_CLOCK	216	225	+	caacatgtgt	7.45
	MA0819.2_CLOCK	218	227	-	acatgtgtta	6.53
	MA0819.2_CLOCK	428	437	+	ctacacatgc	7
	MA0025.2_NFIL3	994	1006	-	ggctttcataata	6.48
scd	MA0819.2_CLOCK	378	387	-	gcacatgttt	7.88
	MA0639.1_DBP	687	698	+	catgatgtaatc	7.09
	MA0639.1_DBP	687	698	-	catgatgtaatc	6.69
	MA0025.2_NFIL3	687	699	+	catgatgtaatcg	7.31
	MA0025.2_NFIL3	891	903	+	cattatgaaatat	7.7
	MA0819.2_CLOCK	1195	1204	+	gtccacgtgt	7.9
	MA0819.2_CLOCK	1197	1206	-	ccacgtgttt	10
sdha	MA0043.3_HLF	994	1007	-	gcgttacatcacaa	6.95
	MA0025.2_NFIL3	994	1006	-	gcgttacatcaca	7.19
	MA0843.1_TEF	995	1006	+	cgttacatcaca	7.41
	MA0639.1_DBP	995	1006	+	cgttacatcaca	7.12
	MA0639.1_DBP	995	1006	-	cgttacatcaca	7.41
sdhaf1	MA0819.2_CLOCK	790	799	-	gaacgtgtct	7.02
sdhaf2	MA0843.1_TEF	598	609	+	agttacattaca	6.19
	MA0819.2_CLOCK	869	878	+	ttacacgtgc	9.73
	MA0819.2_CLOCK	871	880	-	acacgtgcca	8.82
	MA0043.3_HLF	1019	1032	-	cagttgcataaact	9.15
	MA0025.2_NFIL3	1019	1031	-	cagttgcataaac	8.36
sdhaf3	MA0819.2_CLOCK	117	126	+	agacatgtgg	7.62
	MA0025.2_NFIL3	1091	1103	+	ttttatgtaatta	7.4
si:ch211-210c8.6	MA0043.3_HLF	134	147	+	atattatgtaagaa	7.29
	MA0843.1_TEF	135	146	+	tattatgtaaga	6.12
	MA0843.1_TEF	135	146	-	tattatgtaaga	7.7
	MA0025.2_NFIL3	135	147	+	tattatgtaagaa	7.45
	MA0639.1_DBP	135	146	+	tattatgtaaga	7.66
	MA0639.1_DBP	135	146	-	tattatgtaaga	7.44
	MA0025.2_NFIL3	631	643	-	atattgcataata	9.1
	MA0043.3_HLF	631	644	-	atattgcataataa	8.68
	MA0819.2_CLOCK	783	792	+	aaacacatgc	8.06
si:dkey-82o10.4	MA0025.2_NFIL3	252	264	-	ctcttacataaaa	6.59
	MA0043.3_HLF	1008	1021	-	ggattgcgcaactt	6.56
	MA0025.2_NFIL3	1008	1020	-	ggattgcgcaact	6.36
	MA0043.3_HLF	1008	1021	+	ggattgcgcaactt	7.15
	MA0639.1_DBP	1009	1020	+	gattgcgcaact	6.46
	MA0639.1_DBP	1009	1020	-	gattgcgcaact	6.47
sirt4	MA0819.2_CLOCK	418	427	+	gaacacatgg	7.93
	MA0025.2_NFIL3	610	622	+	agttctgcaatca	6.3
	MA0043.3_HLF	889	902	+	ggcatatgcaatac	6.57
	MA0025.2_NFIL3	890	902	+	gcatatgcaatac	7.27
	MA0025.2_NFIL3	920	932	-	tcattgcatagtt	6.45
slc48a1a	MA0025.2_NFIL3	1021	1033	-	gcattacataatc	9.28
	MA0843.1_TEF	1022	1033	+	cattacataatc	9.65
	MA0639.1_DBP	1022	1033	-	cattacataatc	8.61
	MA0639.1_DBP	1022	1033	+	cattacataatc	8.63
	MA0843.1_TEF	1022	1033	-	cattacataatc	7.17
soul5	MA0043.3_HLF	682	695	-	atcttacacaacac	6.25
	MA0843.1_TEF	683	694	+	tcttacacaaca	6.09
	MA0639.1_DBP	683	694	-	tcttacacaaca	6.24
	MA0639.1_DBP	683	694	+	tcttacacaaca	6.28
	MA0025.2_NFIL3	1885	1897	-	agatttcataaca	7.49
	MA0819.2_CLOCK	1929	1938	+	gcacacatgc	7.07
	MA0819.2_CLOCK	1939	1948	-	acacgtttcc	6.88
stim1b	MA0819.2_CLOCK	538	547	+	aaacacatgg	7.98
	MA0819.2_CLOCK	540	549	-	acacatggta	6.25
	MA0819.2_CLOCK	912	921	+	aaacacatgg	7.95
	MA0819.2_CLOCK	914	923	-	acacatggta	6.26
	MA0043.3_HLF	943	956	-	ttgttgcgtaaact	6.83
	MA0025.2_NFIL3	943	955	-	ttgttgcgtaaac	6.32
	MA0043.3_HLF	1317	1330	-	ttgttgcgtaaact	6.95
	MA0025.2_NFIL3	1317	1329	-	ttgttgcgtaaac	6.45
tbrg4	MA0043.3_HLF	880	893	-	atgttatataagca	6.06
	MA0843.1_TEF	881	892	-	tgttatataagc	6.32
	MA0639.1_DBP	881	892	+	tgttatataagc	6.97
	MA0639.1_DBP	881	892	-	tgttatataagc	7.18
tbxas1	MA0819.2_CLOCK	1018	1027	+	aaacacgggg	6.28
tfr1a	MA0043.3_HLF	56	69	-	tcattacataaaaa	6.05
	MA0025.2_NFIL3	56	68	-	tcattacataaaa	8.12
	MA0639.1_DBP	57	68	+	cattacataaaa	6.07
	MA0043.3_HLF	143	156	-	cggttgcataaaaa	9.3
	MA0025.2_NFIL3	143	155	-	cggttgcataaaa	8.43
	MA0819.2_CLOCK	294	303	+	ctgcatgtgc	7.23
	MA0819.2_CLOCK	721	730	+	ttccatgtgg	6.35
	MA0819.2_CLOCK	723	732	-	ccatgtgggc	7.69
	MA0043.3_HLF	865	878	+	tgattatataataa	6.49
	MA0043.3_HLF	865	878	-	tgattatataataa	6.39
	MA0025.2_NFIL3	865	877	-	tgattatataata	6.97
	MA0639.1_DBP	866	877	-	gattatataata	7.85
	MA0025.2_NFIL3	866	878	+	gattatataataa	6.85
	MA0843.1_TEF	866	877	+	gattatataata	7.63
	MA0639.1_DBP	866	877	+	gattatataata	8.28
	MA0843.1_TEF	866	877	-	gattatataata	7.74
ttc19	MA0025.2_NFIL3	276	288	-	aggttgcatcgtt	6.56
	MA0639.1_DBP	394	405	+	tattatataagg	6.59
	MA0639.1_DBP	394	405	-	tattatataagg	6.46
	MA0043.3_HLF	1005	1018	-	ggcttgcgtcattg	7.78
	MA0025.2_NFIL3	1005	1017	-	ggcttgcgtcatt	7.46
	MA0639.1_DBP	1006	1017	-	gcttgcgtcatt	7.44
	MA0639.1_DBP	1006	1017	+	gcttgcgtcatt	6.04
	MA0043.3_HLF	1013	1026	-	tcattgcataatca	9.03
	MA0025.2_NFIL3	1013	1025	-	tcattgcataatc	10.1
	MA0639.1_DBP	1014	1025	-	cattgcataatc	6.96
	MA0639.1_DBP	1014	1025	+	cattgcataatc	6.9
	MA0843.1_TEF	1014	1025	+	cattgcataatc	7.07
zgc:110366	MA0819.2_CLOCK	257	266	-	gcatgtgtcg	7.89
	MA0043.3_HLF	953	966	-	gagttgcataactg	11.2
	MA0025.2_NFIL3	953	965	-	gagttgcataact	9.47
	MA0639.1_DBP	954	965	+	agttgcataact	6.44
	MA0639.1_DBP	954	965	-	agttgcataact	6.34

## Sheet:  Figures 2,3,4 data
Figure 2 and 3 zebrafish data							Figure 3 cavefish data							Figure 4B						Figure 4D							Figure 4F							Figure 4H
PAC2							EPA							PAC-2 – ROS treatment Fold Indaction						embryos BL							Actinomycin-D treatment							LD to DD – clock contribution
genename	Timepoint	Mean	SEM	Method			genename	Timepoint	Mean	SEM	Method			gene	timepoint	mean	sem			gene	timepoint	mean	sem				gene	timepoint	condition	Mean %	SEM %			gene	timepoint	condition	mean	SEM
6-4 phr	1h	2.86088	0.28491	qPCR			abcb6a	1h	0.996706	0.204143	qPCR			abcb6a	0h	1	0			abcb6a	DD	0.0046477	0.00105339				abcb6a	0h	BL	100	28.61			hebp2	0h	DD	0.00486969	0.00242054
6-4 phr	3h	21.9678	0.873498	qPCR			abcb6a	3h	1.91937	0.192385	qPCR			abcb6a	1h	1.23591	0.149477			abcb6a	1h	0.00535614	0.000165218				abcb6a	1h	BL	64.6409	12.662			hebp2	4h	DD	0.00545203	0.00192187
6-4 phr	6h	33.1944	9.10958	qPCR			abcb6a	6h	3.27257	0.471593	qPCR			abcb6a	30min	0.917286	0.0261454			abcb6a	3h	0.0107658	0.00144329				abcb6a	3h	BL	45.1729	8.72089			hebp2	12h	DD	0.00457462	0.00210036
6-4 phr	DD	1	0.0902589	qPCR			abcb6a	DD	1	0.202993	qPCR			abcb6a	3h	3.59783	1.34248			abcb6a	6h	0.0103178	0.000739533				abcb6a	6h	BL	25.4709	3.82888			hebp2	20h	DD	0.00452335	0.00172819
abcb6a	1h	1.36409	0.123309	qPCR			hebp2	1h	0.937071	0.162903	qPCR			abcb6a	6h	3.03519	0.153837			hebp2	DD	0.00406077	0.000846524				abcb6a	0h	DD	100	28.61			hebp2	28h	DD	0.00354688	0.00131776
abcb6a	3h	3.84031	0.487891	qPCR			hebp2	3h	1.04927	0.0657408	qPCR			abcb6a	9h	2.72597	0.646294			hebp2	1h	0.00648262	0.00187591				abcb6a	1h	DD	77.559	21.1408			hebp2	0h	LD	0.00521884	0.00117368
abcb6a	6h	6.0305	0.106846	qPCR			hebp2	6h	1.1749	0.128338	qPCR			hebp2	0h	1	0			hebp2	3h	0.0151988	0.00223487				abcb6a	3h	DD	52.1584	16.5024			hebp2	4h	LD	0.0345222	0.0169113
abcb6a	DD	1	0.274208	qPCR			hebp2	DD	1	0.0399479	qPCR			hebp2	1h	1.25364	0.122828			hebp2	6h	0.0165192	0.00442988				abcb6a	6h	DD	34.5729	6.87572			hebp2	12h	LD	0.0303173	0.0064099
blvra	1h	1.70648	0.406603	qPCR			per2	1h	1.38587	0.038416	qPCR			hebp2	30min	1.02902	0.107337			per2	DD	0.00165461	0.00032977				c-myc	0h	BL	100	26.5913			hebp2	20h	LD	0.010244	0.00339629
blvra	3h	4.37149	1.45223	qPCR			per2	3h	1.44938	0.0140726	qPCR			hebp2	3h	11.2618	0.742031			per2	1h	0.00840845	0.00156129				c-myc	1h	BL	23.6931	5.35223			hebp2	28h	LD	0.0405939	0.0183731
blvra	6h	9.33391	3.0871	qPCR			per2	6h	2.26466	0.195356	qPCR			hebp2	6h	10.8809	1.04453			per2	3h	0.0461793	0.00316223				c-myc	3h	BL	3.78712	0.568293			per2	0h	DD	0.00232549	0.000853518
blvra	DD	1	0.152969	qPCR			per2	DD	1	0.0570012	qPCR			hebp2	9h	4.1571	0.76964			per2	6h	0.0239865	0.00368304				c-myc	6h	BL	1.5667	0.0458313			per2	4h	DD	0.00168482	0.000352381
cry1a	1h	1.76184	0.406323	qPCR			hebp2	1h	0.942213	0.0717209	RNAseq			per2	0h	1	0			soul5	DD	0.00355909	0.000880113				c-myc	0h	DD	100	26.5913			per2	12h	DD	0.00127142	0.000265822
cry1a	3h	4.15082	0.583383	qPCR			hebp2	3h	1.13237	0.0911138	RNAseq			per2	1h	2.41546	0.398608			soul5	1h	0.00421176	0.000480563				c-myc	1h	DD	20.1528	4.51473			per2	20h	DD	0.001515	0.000305495
cry1a	6h	2.74829	0.238544	qPCR			hebp2	6h	1.31289	0.0409645	RNAseq			per2	30min	0.93307	0.110571			soul5	3h	0.0126569	0.0023824				c-myc	3h	DD	3.3964	0.706284			per2	28h	DD	0.00141657	0.000199141
cry1a	DD	1	0.142817	qPCR			hebp2	DD	1	0.0714038	RNAseq			per2	3h	10.9477	3.62215			soul5	6h	0.0186165	0.00363909				c-myc	6h	DD	1.69218	0.15824			per2	0h	LD	0.00260228	0.000708532
hebp2	1h	1.51275	0.0813941	qPCR			per2	1h	0.874954	0.0595549	RNAseq			per2	6h	1.64444	0.491042										hebp2	0h	BL	100	33.2983			per2	4h	LD	0.011668	0.00276016
hebp2	3h	27.3189	3.91839	qPCR			per2	3h	1.08252	0.0626703	RNAseq			per2	9h	1.64923	0.553968										hebp2	1h	BL	91.1412	8.50268			per2	12h	LD	0.00637512	0.0014239
hebp2	6h	67.6856	6.476	qPCR			per2	6h	1.18283	0.107445	RNAseq			soul5	0h	1	0										hebp2	3h	BL	91.4939	10.2759			per2	20h	LD	0.00201304	0.000512809
hebp2	DD	1	0.215273	qPCR			per2	DD	1	0.112937	RNAseq			soul5	1h	1.71262	0.285303										hebp2	6h	BL	74.2027	11.6247			per2	28h	LD	0.0123922	0.00276317
per2	1h	1.86998	0.0611834	qPCR			abcb6a	1h	0.973407	0.0371932	RNAseq			soul5	30min	1.2669	0.277081										hebp2	0h	DD	100	33.2983			abcb6a	0h	DD	0.00179967	0.000793476
per2	3h	17.4505	1.6745	qPCR			abcb6a	3h	1.74222	0.0649989	RNAseq			soul5	3h	24.1341	4.13402										hebp2	1h	DD	94.9443	25.6678			abcb6a	4h	DD	0.00300602	0.00121399
per2	6h	20.3826	3.30508	qPCR			abcb6a	6h	2.3989	0.205535	RNAseq			soul5	6h	25.1563	8.41729										hebp2	3h	DD	82.1246	18.0881			abcb6a	12h	DD	0.00158412	0.000712664
per2	DD	1	0.0406141	qPCR			abcb6a	DD	1	0.0939595	RNAseq			soul5	9h	18.2927	3.89455										hebp2	6h	DD	71.8885	6.03766			abcb6a	20h	DD	0.0022837	0.001258
prdx1	1h	1.07144	0.0433277	qPCR																							per2	0h	BL	100	10.7892			abcb6a	28h	DD	0.00214062	0.00106477
prdx1	3h	1.75181	0.218	qPCR																							per2	1h	BL	51.1464	2.5461			abcb6a	0h	LD	0.00162719	0.000831234
prdx1	6h	3.45886	0.131524	qPCR																							per2	3h	BL	25.4056	0.973718			abcb6a	4h	LD	0.00593089	0.00210195
prdx1	DD	1	0.0872621	qPCR																							per2	6h	BL	17.0023	1.05808			abcb6a	12h	LD	0.0052359	0.00301642
sdha	1h	1.14006	0.151245	qPCR																							per2	0h	DD	100	10.7892			abcb6a	20h	LD	0.00272583	0.00131617
sdha	3h	1.94805	0.26415	qPCR																							per2	1h	DD	51.6973	5.17692			abcb6a	28h	LD	0.00481261	0.00201348
sdha	6h	3.16818	0.247573	qPCR																							per2	3h	DD	29.7881	2.50346			soul5	0h	DD	0.0853393	0.0291187
sdha	DD	1	0.316768	qPCR																							per2	6h	DD	33.4059	1.23484			soul5	4h	DD	0.0918127	0.0343
slc23a2	1h	0.996542	0.209526	qPCR																							soul5	0h	BL	100	45.1987			soul5	12h	DD	0.0314771	0.00666368
slc23a2	3h	2.87676	0.527258	qPCR																							soul5	1h	BL	48.6762	12.6505			soul5	20h	DD	0.0250961	0.00526746
slc23a2	6h	5.72112	0.741534	qPCR																							soul5	3h	BL	57.2725	11.4585			soul5	28h	DD	0.0269016	0.0070936
slc23a2	DD	1	0.25833	qPCR																							soul5	6h	BL	41.1511	11.719			soul5	0h	LD	0.11139	0.0184731
soul5	1h	3.39113	0.660352	qPCR																							soul5	0h	DD	100	45.1987			soul5	4h	LD	0.493828	0.180211
soul5	3h	45.685	8.8022	qPCR																							soul5	1h	DD	88.7974	32.1119			soul5	12h	LD	0.465928	0.136609
soul5	6h	127.657	45.1315	qPCR																							soul5	3h	DD	67.2923	24.0424			soul5	20h	LD	0.191479	0.052168
soul5	DD	1	0.248233	qPCR																							soul5	6h	DD	56.2977	10.5807			soul5	28h	LD	0.46679	0.233776
cry1a	1h	1.50096	0.19357	RNAseq																														per1b	0h	DD	0.00906274	0.00160903
cry1a	3h	3.10516	0.386872	RNAseq																														per1b	4h	DD	0.0126748	0.001983
cry1a	6h	1.25621	0.0448007	RNAseq																														per1b	12h	DD	0.00437387	0.000536675
cry1a	DD	1	0.14588	RNAseq																														per1b	20h	DD	0.00887287	0.00108176
sdha	1h	1.33055	0.180153	RNAseq																														per1b	28h	DD	0.0119723	0.00135344
sdha	3h	2.0884	0.183558	RNAseq																														per1b	0h	LD	0.010528	0.000641673
sdha	6h	2.89012	0.243275	RNAseq																														per1b	4h	LD	0.0118614	0.00304331
sdha	DD	1	0.0914351	RNAseq																														per1b	12h	LD	0.00106981	0.000201622
slc23a2	1h	1.05195	0.0779221	RNAseq																														per1b	20h	LD	0.0155486	0.00555977
slc23a2	3h	2.42857	0.400076	RNAseq																														per1b	28h	LD	0.0100023	0.000635006
slc23a2	6h	6.11688	0.420226	RNAseq
slc23a2	DD	1	0.209006	RNAseq
6-4 phr	1h	2.66667	0.318741	RNAseq
6-4 phr	3h	20.0261	1.72241	RNAseq
6-4 phr	6h	28.3007	2.60104	RNAseq
6-4 phr	DD	1	0.0490196	RNAseq
per2	1h	1.52814	0.175457	RNAseq
per2	3h	20.5931	1.32211	RNAseq
per2	6h	14.9532	1.64363	RNAseq
per2	DD	1	0.116893	RNAseq
hebp2	1h	1.89286	0.202552	RNAseq
hebp2	3h	24.9935	1.11618	RNAseq
hebp2	6h	48.8084	6.09632	RNAseq
hebp2	DD	1	0.225667	RNAseq
prdx1	1h	1.2719	0.152174	RNAseq
prdx1	3h	1.84821	0.189082	RNAseq
prdx1	6h	2.54957	0.272997	RNAseq
prdx1	DD	1	0.0843461	RNAseq
blvra	1h	1.38441	0.165557	RNAseq
blvra	3h	3.08602	0.201093	RNAseq
blvra	6h	7.61559	0.672511	RNAseq
blvra	DD	1	0.138356	RNAseq
abcb6a	1h	1.58824	0.200691	RNAseq
abcb6a	3h	3.78118	0.255367	RNAseq
abcb6a	6h	6.80941	0.769135	RNAseq
abcb6a	DD	1	0.108005	RNAseq
soul5	1h	2.9965	0.249113	RNAseq
soul5	3h	45.4818	3.359	RNAseq
soul5	6h	87.4685	10.4057	RNAseq
soul5	DD	1	0.0707228	RNAseq
abcb6a	1h	1.53575	0.194852	RNAseq de novo
abcb6a	3h	3.50379	0.276724	RNAseq de novo
abcb6a	6h	6.39392	0.748252	RNAseq de novo
abcb6a	DD	1	0.118184	RNAseq de novo
soul5	1h	2.90216	0.243548	RNAseq de novo
soul5	3h	42.0965	3.32344	RNAseq de novo
soul5	6h	83.2427	9.88028	RNAseq de novo
soul5	DD	1	0.0746012	RNAseq de novo
per2	1h	1.64697	0.177427	RNAseq de novo
per2	3h	22.9717	1.58463	RNAseq de novo
per2	6h	14.7716	1.57	RNAseq de novo
per2	DD	1	0.124443	RNAseq de novo
hebp2	1h	1.27424	0.127159	RNAseq de novo
hebp2	3h	3.46582	0.251385	RNAseq de novo
hebp2	6h	5.04566	0.612498	RNAseq de novo
hebp2	DD	1	0.0558296	RNAseq de novo

## Sheet: Figures 2, 3, 4 statistics
Figure	Cell	Analysis	Gene	Comparison	Statistic	p-value	Sig.	N		Figure 4B – PAC-2 H2O2 exposure	PAC2	Two-way ANOVA	hebp2	condition	6.26142	0.0195545	*	3
Figure 2-3 – PAC2 and EPA blue light exposure	PAC2	One-way ANOVA	hebp2		68.6727	4.7322e-06	***	3					abcb6a	condition	7.44167	0.0117292	*
			per2		30.1256	0.000104057	***						soul5	timepoint	3.65066	0.00896742	**
			abcb6a		64.9406	5.86187e-06	***						soul5	condition	17.7458	0.000161378	***
			soul5		6.61905	0.0146837	*						soul5	timepoint:condition	3.48584	0.0113552	*
			blvra		4.82549	0.0333759	*					T-test with Bonferroni correction	hebp2	DD vs. 30min,1,6,9h		p > 0.05	n.s.
			slc23a2		21.2246	0.000364491	***						hebp2	DD vs. 3h		0.0259406	*
			sdha		15.5656	0.00105817	**						per2	DD vs. all		p > 0.05	n.s.
			prdx1		70.3904	4.30416e-06	***						abcb6a	DD vs. 30min-3h,9h		p > 0.05	n.s.
			cry1a		12.7056	0.00206785	**						abcb6a	DD vs. 6h		0.0283258	*
			6-4 phr		11.4938	0.00285189	**						soul5	DD vs. 30min,1,6,9h		p > 0.05	n.s.
		Tukey HSD multiple comparisons	hebp2	DD vs. 1h		p > 0.05	n.s.						soul5	DD vs. 3h		0.0375976	*
			hebp2	DD vs. 3h		0.00513098	**
			hebp2	DD vs. 6h		7.61672e-06	***
			per2	DD vs. 1h		p > 0.05	n.s.			Figure 4D – zebrafish embryos blue light exposure		one-way anova	hebp2		5.35545	0.0257277	*	3
			per2	DD vs. 3h		0.00107718	**						per2		59.8553	8.00394e-06	***
			per2	DD vs. 6h		0.000350244	***						abcb6a		10.9876	0.00328802	**
			abcb6a	DD vs. 1h		p > 0.05	n.s.						soul5		10.4438	0.00385349	**
			abcb6a	DD vs. 3h		0.000573092	***					Tukey HSD multiple comparisons	hebp2	DD vs. 1-3h		p > 0.05	n.s.
			abcb6a	DD vs. 6h		8.8776e-06	***						hebp2	DD vs. 6h		0.0448315	*
			soul5	DD vs. 1-3h		p > 0.05	n.s.						per2	DD vs. 1h		p > 0.05	n.s.
			soul5	DD vs. 6h		0.0191832	*						per2	DD vs. 3h		8.24952e-06	***
			blvra	DD vs. 1-3h		p > 0.05	n.s.						per2	DD vs. 6h		0.00119534	**
			blvra	DD vs. 6h		0.0365002	*						abcb6a	DD vs. 1h		p > 0.05	n.s.
			slc23a2	DD vs. 1-3h		p > 0.05	n.s.						abcb6a	DD vs. 3h		0.00912107	**
			slc23a2	DD vs 6h		0.00057216	***						abcb6a	DD vs. 6h		0.0139734	*
			sdha	DD vs. 1-3h		p > 0.05	n.s.						soul5	DD vs. 1-3h		p > 0.05	n.s.
			sdha	DD vs 6h		0.00133174	**						soul5	DD vs. 6h		0.00613699	**
			prdx1	DD vs. 1h		p > 0.05	n.s.
			prdx1	DD vs. 3h		0.0190479	*
			prdx1	DD vs. 6h		6.35567e-06	***			Figure 4H – PAC2 LD – DD exposure	PAC2	Two-way ANOVA	hebp2	timepoint	1.69542	0.177087		3
			cry1a	DD vs. 1h		p > 0.05	n.s.				PAC2		hebp2	condition	13.7741	0.00083852	***
			cry1a	DD vs. 3h		0.00174117	**						hebp2	timepoint:condition	1.78644	0.157628
			cry1a	DD vs. 6h		0.0474974	*				PAC2		per2	timepoint	5.87789	0.00128938	**
			6-4 phr	DD vs. 1h		p > 0.05	n.s.						per2	condition	37.7042	9.42385e-07	***
			6-4 phr	DD vs. 3h		0.0475192	*				PAC2		per2	timepoint:condition	6.70411	0.000558605	***
			6-4 phr	DD vs. 6h		0.00478219	**						abcb6a	timepoint	0.866128	0.495551
	EPA	One-way ANOVA	hebp2		0.830615	p > 0.05	n.s.	3					abcb6a	condition	3.57784	0.0682447
			per2		26.2352	0.000171636	***						abcb6a	timepoint:condition	0.549697	0.700656
			abcb6a		13.5087	0.00169352	**						soul5	timepoint	1.43776	0.245821
		Tukey HSD multiple comparisons	hebp2	DD vs. 1-6h		p > 0.05	n.s.						soul5	condition	19.4357	0.000122945	***
			per2	DD vs. 1-3h		p > 0.05	n.s.						soul5	timepoint:condition	1.58515	0.203848
			per2	DD vs. 6h		0.00011801	***						per1b	timepoint	6.21622	0.000910726	***
			abcb6a	DD vs. 1-3h		p > 0.05	n.s.						per1b	condition	0.0829444	0.775327
			abcb6a	DD vs. 6h		0.00257362	**						per1b	timepoint:condition	1.50789	0.224905

## Sheet:  Figure 5, 6 data and statistic
Figure 5 LD cycles																									Figure 6				Figure 6
hebp2				hebp2					soul5				soul5				abcb6a				abcb6a				Hebp2-Luc mutations				PAC-2 in LD cycles
PAC2				EPA					PAC2				EPA				PAC2				EPA				promoter	mean	sem		hebp2-og				hebp2-D1 only				hebp2-D2 only				hebp2-D3 only				hebp2-Ebox only				hebp2-noDbox
Timepoint	mean	SEM		Timepoint	mean	SEM			Timepoint	mean	SEM		Timepoint	mean	SEM		Timepoint	mean	SEM		Timepoint	mean	SEM		hebp2	30.0511	0.740974		Timepoint	mean	SEM		Timepoint	mean	SEM		Timepoint	mean	SEM		Timepoint	mean	SEM		Timepoint	mean	SEM		Timepoint
0	14400	1712.56		0	1500	404.43			0	32032	3944.46		0	3582	536.558		0.02	3918	694.306		0.02	10662	2433.86		D1 only	1.73967	0.106275		0	3424	418.524		0	8904	1497.83		0	1888.33	294.969		0	1606.67	186.356		0	1462.5	137.681		0
1	11926	1360.95		1	1366	361.292			1	28980	3458.14		1	3488	489.123		1.02	3434	645.504		1.02	9222	2099.02		D2 only	3.01887	0.104325		0.4	3835.83	661.63		0.4	8917	1430.25		0.4	1783.83	302.188		0.4	1514.33	174.313		0.4	1525.17	183.594		0.4
2	9752	1062.85		2	1234	317.669			2	25126	2856.88		2	3544	463.537		2.02	3024	544.126		2.02	8706	1933.92		D3 only	2.77242	0.0812096		0.8	3748.83	425.774		0.8	8668.33	1421.75		0.8	1835.67	326.42		0.8	1434.5	164.956		0.8	1360.33	119.12		0.8
3.02	8214	901.447		3.02	1166	281.684			3.02	22538	2517.17		3.02	3562	478.769		3.02	2838	532.5		3.02	8228	1863.26		E only	1.33683	0.162437		1.2	6544	1213.71		1.2	8475.17	1434.24		1.2	1852.5	282.622		1.2	1406.67	158.608		1.2	1307.5	102.498		1.2
4.02	6968	734.862		4.02	1186	265.286			4.02	20084	2165.2		4.02	3778	477.656		4.02	2972	536.807		4.02	7876	1804.72		ctrl	1	0		1.6	6313.17	557.153		1.6	8394.67	1469.14		1.6	1813.5	294.159		1.6	1323.33	159.79		1.6	1540.5	178.806		1.6
5.02	6194	648.588		5.02	1184	258.028			5.02	18540	1988.03		5.02	4042	500.86		5.03	3134	592.567		5.03	7766	1814.71						2	7463.33	641.821		2	8425	1488.9		2	1555.67	249.848		2	1327.33	158.615		2	1229.17	97.1807		2
6.02	5572	584.507		6.02	1262	261.572			6.02	17526	1821.83		6.02	4450	554.491		6.03	3604	666.157		6.03	7770	1767.42						2.4	8417	723.927		2.4	8480	1507.58		2.4	1834	283.41		2.4	1327	154.59		2.4	1231.33	86.7382		2.4
7.03	5232	509.081		7.03	1346	265.406			7.03	16940	1777.41		7.03	4806	590.701		7.03	4030	770.961		7.03	7830	1736.74						2.8	9053.5	811.784		2.8	8518.33	1549.74		2.8	1968.67	322.188		2.8	1317.5	152.686		2.8	1276.33	91.396		2.8
8.03	5026	476.582		8.03	1492	290.792			8.03	16602	1750.88		8.03	5286	595.403		8.03	4394	850.728		8.03	8100	1736.64						3.2	9753.67	865.079		3.2	8705.67	1619.64		3.2	1878.33	279.761		3.2	1332.33	158.784		3.2	1210.5	94.9307		3.2
9.03	4794	414.557		9.03	1562	309.203			9.03	16552	1671.94		9.03	5808	652.822		9.05	4932	947.025		9.05	8394	1761.67						3.6	10456.3	901.138		3.6	8913.17	1653.27		3.6	1718.17	280.951		3.6	1389.17	148.081		3.6	1248.17	104.173		3.6
10.03	4680	379.413		10.03	1686	309.602			10.03	16606	1677.74		10.03	6218	695.638		10.05	5322	1061.92		10.05	8628	1832.45						4	11276.5	976.865		4	9074	1724.32		4	1855.83	277.897		4	1464	127.208		4	1240.33	104.313		4
11.03	4688	352.947		11.03	1740	315.855			11.03	16820	1755.48		11.03	6872	713.68		11.05	6132	1244.81		11.05	9028	1865.85						4.4	11999.3	1048.14		4.4	9324	1792.53		4.4	3395.67	1148.04		4.4	1372.5	154.866		4.4	1248.67	109.491		4.4
12.05	5024	387.649		12.05	1952	367.229			12.05	17940	1741.27		12.05	7368	754.694		12.05	7130	1451.91		12.05	9278	1920.4						4.8	12766.8	1172.12		4.8	9538.33	1878.21		4.8	3394.33	955.061		4.8	1414.5	158.971		4.8	1383	135.724		4.8
13.05	9014	683.954		13.05	2046	359.23			13.05	22750	2123.8		13.05	7958	804.836		13.05	9004	1860.81		13.05	9224	1920.75						5.2	13200	1196.25		5.2	9772.5	1942.37		5.2	2112.33	335.364		5.2	1420.33	162.178		5.2	1385	125.075		5.2
14.05	16996	1175.24		14.05	2338	412.484			14.05	29042	2483.38		14.05	9062	792.986		14.07	9932	2118.31		14.07	9514	1990.73						5.6	13780.2	1232.38		5.6	10073.3	2009.65		5.6	2053.5	368.912		5.6	1409.5	156.977		5.6	1377.67	126.151		5.6
15.05	23784	1614.48		15.05	2666	489.757			15.05	34514	2687.16		15.05	10204	897.248		15.07	10714	2293.36		15.07	9576	2045.26						6	14446.7	1226.25		6	10366	2109.14		6	2155.17	389.296		6	1417.33	151.978		6	1665.83	113.388		6
16.05	29738	1922.98		16.05	2950	528.32			16.05	38928	2978.9		16.05	11352	915.083		16.07	11480	2518.97		16.07	9936	2119.33						6.4	14706	1379.08		6.4	10676	2202.42		6.4	2227.5	431.041		6.4	1515.33	158.435		6.4	1819.33	381.583		6.4
17.07	35462	2269.48		17.07	3336	616.141			17.07	42254	3160.02		17.07	12692	896.901		17.07	12148	2649.48		17.07	9772	2116.07						6.8	15187	1329.01		6.8	11006.8	2321.06		6.8	2551.5	396.23		6.8	1484.83	145.691		6.8	2858.67	741.909		6.8
18.07	40532	2512.14		18.07	3706	744.786			18.07	45802	3376.24		18.07	13750	893.348		18.08	12950	2839.94		18.08	9912	2072.69						7.2	15603	1344.72		7.2	11282.7	2391		7.2	2276	416.056		7.2	1508.83	136.935		7.2	2074.67	419.939		7.2
19.07	43338	2574.91		19.07	3958	718.398			19.07	47832	3299.53		19.07	14548	1030.58		19.08	13248	2837.01		19.08	10080	2146.14						7.6	15938.7	1407.34		7.6	11573	2481.93		7.6	2346.67	414.693		7.6	1512.83	147.06		7.6	2102	424.338		7.6
20.07	46206	2763.27		20.07	4352	818.852			20.07	50922	3675.23		20.07	15476	1050.51		20.08	14014	2946.05		20.08	9932	2147.7						8	16122.8	1464.3		8	11816	2575.43		8	2416.83	426.81		8	1495.83	138.539		8	1947	193.322		8
21.08	50232	2987.66		21.08	4720	881.858			21.08	54032	3744.44		21.08	16128	1002.81		21.08	14434	3014.43		21.08	10048	2211.81						8.4	16462.5	1495.56		8.4	12058.2	2638.01		8.4	2442.5	425.13		8.4	1531.83	145.983		8.4	1777	183.313		8.4
22.08	52812	3341		22.08	4994	890.839			22.08	56568	3743.04		22.08	16352	997.07		22.08	14764	3081.48		22.08	9848	2157.36						8.8	16630.7	1543.74		8.8	12207.7	2701.81		8.8	2470.5	443.978		8.8	1492.83	143.237		8.8	1806	224.469		8.8
23.08	54302	3148.21		23.08	5456	972.645			23.08	58524	3745.36		23.08	16668	1011.6		23.1	15046	3048.79		23.1	9404	1942.96						9.2	16979.5	1568.77		9.2	12557.8	2859.95		9.2	2523.83	447.442		9.2	1500	138.997		9.2	1817.33	218.469		9.2
24.08	54960	3120.5		24.08	5876	974.607			24.08	58396	3659.65		24.08	17006	1032.47		24.1	14874	3008.6		24.1	9338	1900.27						9.6	17383.8	1583.76		9.6	12919.7	2941.67		9.6	2568.33	465.014		9.6	1559.5	147.791		9.6	1816.83	201.925		9.6
25.08	53428	3096.25		25.08	6072	978.376			25.08	57806	3602.1		25.08	16832	1112.05		25.1	14244	2880.66		25.1	8840	1711.3						10	17751	1609.05		10	13229.3	3034.61		10	2631.67	463.631		10	1542.5	148.887		10	1832	200.585		10
26.1	48624	2877.86		26.1	6210	996.352			26.1	55074	3268.76		26.1	16444	1023.84		26.1	13704	2820.93		26.1	8850	1649.28						10.4	18135.2	1644.96		10.4	13597.5	3153.37		10.4	2700	487.632		10.4	1577	154.135		10.4	1884	219.194		10.4
27.1	43856	2635.46		27.1	6240	971.521			27.1	52262	3053.18		27.1	15930	1176.71		27.1	13802	2736.45		27.1	8892	1668.39						10.8	18562.7	1700.31		10.8	13793.7	3218.73		10.8	2741	505.032		10.8	1565.83	155.863		10.8	1957.67	231.677		10.8
28.1	39840	2544.73		28.1	6324	1021.54			28.1	50116	2880.62		28.1	15512	1159.97		28.12	13494	2655.25		28.12	8740	1621.95						11.2	18915.7	1776.08		11.2	14091.3	3338.36		11.2	2818.67	503.831		11.2	1625	167.505		11.2	2094.17	278.655		11.2
29.1	37212	2546.43		29.1	6354	969.003			29.1	48860	2705.49		29.1	15010	1132.66		29.12	13438	2618.1		29.12	8710	1576.91						11.6	19333.3	1883.36		11.6	14388.7	3385.66		11.6	2858.17	523.363		11.6	1636.17	169.651		11.6	2041.67	240.301		11.6
30.12	34188	2479.72		30.12	6250	936.908			30.12	46680	2794.63		30.12	14088	963.475		30.12	13222	2515.02		30.12	8460	1597.86						12	19898.7	1925.61		12	14793	3556.3		12	2852.5	521.106		12	1567.17	186.476		12	2047.83	236.021		12
31.12	31906	2386.08		31.12	6328	970.236			31.12	45928	2767.7		31.12	13400	1007.76		31.12	13122	2491.26		31.12	8494	1530.64						12.4	20368.3	2012.63		12.4	15192.7	3685.55		12.4	2876.33	539.285		12.4	1572	197.007		12.4	2029.5	248.444		12.4
32.12	30464	2486.1		32.12	6376	981.539			32.12	45418	2635.04		32.12	12748	1036.04		32.13	13152	2577.75		32.13	8418	1588.37						12.8	20538.8	2084.57		12.8	15483.2	3793.02		12.8	2921.17	552		12.8	1575.33	202.628		12.8	2021.67	244.017		12.8
33.12	29046	2598.7		33.12	6382	943.251			33.12	45834	2486.07		33.12	11836	886.087		33.13	12810	2537.63		33.13	8456	1502.46						13.2	20362.2	2122.81		13.2	15734.2	3889.18		13.2	2977.83	561.485		13.2	1561.67	218.342		13.2	2072.67	246.131		13.2
34.12	28218	2416.44		34.12	6348	932.907			34.12	46626	2615.78		34.12	11216	876.815		34.13	12578	2442.47		34.13	8206	1508.67						13.6	20285	1900.31		13.6	15923.8	3959.11		13.6	2937.5	574.165		13.6	1553	213.908		13.6	2071.17	260.231		13.6
35.13	27822	2401.74		35.13	6490	930.916			35.13	47234	2430.79		35.13	10598	809.306		35.13	12650	2428.12		35.13	8290	1601.89						14	19222.7	2030.44		14	16058.2	3988.84		14	2940.67	585.903		14	1562.33	218.292		14	2075.67	264.065		14
36.13	28522	2433.78		36.13	6364	892.64			36.13	49900	2539.21		36.13	10082	726.878		36.13	12970	2446.31		36.13	8150	1517.37						14.4	18508.7	1974.49		14.4	16347.2	4181.28		14.4	2921.67	579.226		14.4	1539	230.13		14.4	2090.67	262.196		14.4
37.13	38224	2652.37		37.13	6526	893.361			37.13	55952	2537.26		37.13	9600	664.578		37.15	13704	2580.23		37.15	7896	1433.55						14.8	17774.5	1889.24		14.8	16627.5	4271.34		14.8	2972.67	596.655		14.8	1682.67	314.836		14.8	2148.17	254.301		14.8
38.13	54818	3233.69		38.13	6816	885.541			38.13	63086	2957.49		38.13	9206	646.05		38.15	13706	2539.68		38.15	7956	1401.06						15.2	17214.5	1831.02		15.2	16906	4370.35		15.2	2970.5	594.155		15.2	1564.5	239.695		15.2	2244.5	275.669		15.2
39.13	68374	3812.84		39.13	7112	878.435			39.13	68334	3077.27		39.13	8766	564.767		39.15	13650	2525.7		39.15	7894	1343.16						15.6	16539.5	1758.82		15.6	17173.7	4470.6		15.6	2997.67	598.326		15.6	1598.67	248.808		15.6	2257	248.933		15.6
40.15	79984	4322.62		40.15	7584	951.693			40.15	72242	3233.67		40.15	8340	540.956		40.15	13488	2498.06		40.15	7770	1305.48						16	16020.7	1702.08		16	17497.8	4598.76		16	3020.17	591.021		16	1592	263.279		16	2232.5	268.754		16
41.15	88224	4664.54		41.15	7814	973.199			41.15	76320	3351.68		41.15	8224	580.931		41.17	13584	2561.03		41.17	7660	1308.74						16.4	15539.7	1636.85		16.4	17784.8	4696.82		16.4	3066.17	608.814		16.4	1629	280.573		16.4	2262.33	274.237		16.4
42.15	95628	5287.17		42.15	8374	996.79			42.15	79088	3570.83		42.15	7900	511.926		42.17	13284	2476.83		42.17	7706	1289.09						16.8	15147.5	1578.84		16.8	18103.3	4798.64		16.8	3069.5	619.213		16.8	1644	298.103		16.8	2272.67	277.338		16.8
43.15	101046	5692.41		43.15	9000	1114.47			43.15	81622	3563.03		43.15	7460	484.727		43.17	12996	2530.03		43.17	7550	1217.96						17.2	14829.5	1552.41		17.2	18461.5	4926.59		17.2	3113.83	620.875		17.2	1663	295.239		17.2	2333.5	279.609		17.2
44.17	108020	6650.51		44.17	9264	1144.06			44.17	86492	3856.05		44.17	7336	424.851		44.17	12798	2490.87		44.17	7226	1238.23						17.6	14674	1531.85		17.6	18791.5	5029.62		17.6	3246.83	695.728		17.6	1695.83	309.003		17.6	2345.83	294.146		17.6
45.17	110624	6907.22		45.17	9922	1310.43			45.17	87780	4030.39		45.17	6804	505.691		45.17	12404	2433.53		45.17	7014	1127.24						18	14495.7	1547.76		18	18921.8	5027.45		18	3295.83	705.979		18	1714.83	312.624		18	2413	292.512		18
46.17	112050	7144.45		46.17	10414	1399.12			46.17	89462	4302.58		46.17	6640	470.253		46.18	12246	2448.3		46.18	6880	1114.81						18.4	14359.7	1498.98		18.4	19354	5190.03		18.4	3252.5	653.519		18.4	1742.83	327.33		18.4	2425.17	301.417		18.4
47.17	113836	7333.34		47.17	11042	1576.85			47.17	90998	4339.93		47.17	6244	436.084		47.18	12272	2445.34		47.18	6602	1028.4						18.8	14400.5	1515.76		18.8	19843.5	5357.09		18.8	3366.83	705.574		18.8	1778.67	343.711		18.8	2485	320.184		18.8
48.17	113580	7112.85		48.17	11698	1651.91			48.17	89134	4278.06		48.17	5854	480.689		48.18	11836	2412.24		48.18	6566	972.546						19.2	14450	1512.6		19.2	20316.5	5535.51		19.2	3392	689.573		19.2	1837.33	366.365		19.2	2525.33	321.027		19.2
49.18	111880	6993.83		49.18	12058	1746.33			49.18	88796	3803.84		49.18	5566	499.805		49.18	10536	2014.45		49.18	6238	898.834						19.6	15300.5	1223.99		19.6	20702.2	5613.03		19.6	3402.5	670.295		19.6	1875.17	370.137		19.6	2588.5	332.478		19.6
50.18	103750	6576.13		50.18	12224	1792.83			50.18	84926	4229.33		50.18	5140	446.976		50.18	9744	1858.38		50.18	6248	915.347						20	14553.8	1505.64		20	21071	5695.62		20	3462.83	680.328		20	1917.83	383.141		20	2662.83	327.265		20
51.18	98138	6161.91		51.18	12566	1861.02			51.18	81790	4115.8		51.18	4912	426.108		51.2	9584	1825.51		51.2	6222	909.045						20.4	14585.3	1516.12		20.4	21338	5753.3		20.4	3629	685.7		20.4	1931	390.818		20.4	2635	339.82		20.4
52.18	90986	5893.68		52.18	12554	1792.37			52.18	79250	4006.43		52.18	4578	422.19		52.2	9692	1883.03		52.2	6102	865.86						20.8	14620.8	1508.22		20.8	21626	5829.04		20.8	3638	747.376		20.8	1977.17	400.356		20.8	2746.5	334.502		20.8
53.2	86274	5358.57		53.2	12704	1901.56			53.2	77650	3880.03		53.2	4436	426.909		53.2	9462	1844.08		53.2	5888	879.777						21.2	14739.7	1552.32		21.2	22009.5	5885.28		21.2	3622	725.087		21.2	2016.17	422.141		21.2	2790.67	354.524		21.2
54.2	81930	5110.12		54.2	12674	1907.49			54.2	75264	3506.11		54.2	4052	426.448		54.2	9414	1788.1		54.2	5638	798.232						21.6	14846.3	1547.37		21.6	22357.3	6051.88		21.6	3707.5	717.638		21.6	2075.33	439.524		21.6	2810.83	360.607		21.6
55.2	77900	4744.52		55.2	12834	1963.04			55.2	73708	3398.67		55.2	3710	365.65		55.22	9188	1772.42		55.22	5736	803.905						22	15073.5	1558.89		22	23001.7	6212.84		22	3718.67	726.255		22	2114.33	445.372		22	2864.17	358.641		22
56.2	74638	4504.92		56.2	12736	1730.8			56.2	73430	3448.59		56.2	3494	359.593		56.22	9480	1791.09		56.22	5396	797.761						22.4	15164.2	1586.78		22.4	23307.2	6288.58		22.4	3754	717.345		22.4	2154.5	459.312		22.4	2905.83	355.991		22.4
57.2	71646	4193.06		57.2	12446	1845.23			57.2	73156	3539.88		57.2	3156	336.798		57.22	9456	1839.66		57.22	5224	765.179						22.8	15816.7	1380.68		22.8	23623.8	6357.36		22.8	3875	758.409		22.8	2186.17	472.2		22.8	2958.5	351.501		22.8
58.22	70134	4034.27		58.22	12252	1884.92			58.22	73322	3493.09		58.22	2922	338.939		58.22	9016	1728.14		58.22	4822	694.369						23.2	15415.3	1598.94		23.2	23853	6412.32		23.2	3840.67	714.002		23.2	2225	479.718		23.2	3001.67	364.762		23.2
59.22	69326	3915.9		59.22	12252	1979.62			59.22	74038	3382.14		59.22	2698	348.79		59.22	9156	1752.42		59.22	4928	753.203						23.6	15519.8	1655.59		23.6	24143.8	6434.45		23.6	4016	752.068		23.6	2298.17	473.42		23.6	3132.83	380.245		23.6
60.22	67998	3711.06		60.22	12192	2102.95			60.22	73978	3221.75		60.22	2520	324.962		60.23	8976	1735.38		60.23	4764	712.043						24	15822.5	1703.13		24	24452.2	6523.85		24	4060	752.075		24	2330.17	492.326		24	3155.5	371.411		24
61.22	65534	3422.36		61.22	11700	2009.5			61.22	73514	3485.79		61.22	2334	294.086		61.23	9152	1744.21		61.23	4692	703.953						24.4	17280.3	1772.67		24.4	25012.3	6678.11		24.4	4201.17	765.178		24.4	2430	517.029		24.4	3217.67	381		24.4
62.22	64160	3110.98		62.22	11574	1918			62.22	73904	3461.87		62.22	2070	261.161		62.23	9072	1790.53		62.23	4676	734.369						24.8	20830.5	2098.39		24.8	25641	6816.01		24.8	4431.33	808.956		24.8	2569.67	542.216		24.8	3339.33	402.945		24.8
63.23	63376	3320.81		63.23	11476	1909.78			63.23	75516	3852.82		63.23	1982	282.365		63.23	8884	1776.36		63.23	4484	713.512						25.2	25262.3	2453.19		25.2	26497.7	7008.57		25.2	4707.83	853.497		25.2	2735	578.984		25.2	3494	392.942		25.2
64.23	63362	3329.61		64.23	11106	1835.81			64.23	75228	3995		64.23	1748	237.564		64.25	8764	1729.82		64.25	4374	654.863						25.6	29000.3	2842.94		25.6	27104.8	7131.58		25.6	4988.67	911.708		25.6	2851.67	599.697		25.6	3522.67	426.218		25.6
65.23	63160	3257.21		65.23	10692	1801.44			65.23	75640	3980.5		65.23	1724	222.068		65.25	8728	1732.68		65.25	4134	634.836						26	31832.2	3143.47		26	27599.3	7264.86		26	5193.33	925.171		26	2945.5	601.801		26	3633.5	425.234		26
66.23	62518	3215.17		66.23	10468	1705.51			66.23	75278	4087.52		66.23	1652	221.202		66.25	8674	1642.25		66.25	4032	628.969						26.4	33897.2	3382.71		26.4	28065	7381.46		26.4	5300	941.118		26.4	3024.17	629.48		26.4	3694.33	446.763		26.4
67.25	61068	3362.19		67.25	10334	1719.4			67.25	75812	4056.24		67.25	1534	215.395		67.25	8676	1695.9		67.25	3908	633.263						26.8	35318.3	3563.14		26.8	28281.8	7393.8		26.8	5387.67	960.222		26.8	3054.17	629.125		26.8	3817.67	446.43		26.8
68.25	60552	3522.73		68.25	10226	1630.53			68.25	74602	3481.33		68.25	1428	188.607		68.25	8480	1679.89		68.25	3964	592.43						27.2	36851.3	3700.66		27.2	28634.5	7489.38		27.2	5538.83	968.685		27.2	3121.5	633.8		27.2	3860.33	447.157		27.2
69.25	59814	3751.91		69.25	9656	1561.78			69.25	73918	3373.98		69.25	1334	193.304		69.27	8384	1719.14		69.27	3790	552.161						27.6	38371.8	3898.64		27.6	28909	7493.78		27.6	5634.5	967.36		27.6	3152.67	639.13		27.6	3862.33	471.974		27.6
70.25	58108	3192.87		70.25	9402	1547.98			70.25	73806	3325.54		70.25	1286	186.711		70.27	8206	1579.1		70.27	3598	519.282						28	39593	4036.84		28	29006.7	7504.87		28	5731.83	987.167		28	3198.33	635.856		28	3909.33	483.112		28
71.25	57372	2702.08		71.25	9322	1593.8			71.25	74130	3550.66		71.25	1204	151.269		71.27	8212	1682.92		71.27	3504	535.437						28.4	40593.2	4128.19		28.4	29261.5	7548.4		28.4	5773.33	991.215		28.4	3186.67	629.207		28.4	3999.17	469.528		28.4
72.27	56188	2475.87		72.27	9256	1602.76			72.27	73946	3782.19		72.27	1058	137.386		72.27	8164	1616.17		72.27	3338	495.833						28.8	41674.8	4254.26		28.8	29363.8	7476.83		28.8	5797	1003.39		28.8	3239.33	639.028		28.8	3956.17	492.656		28.8
73.27	55800	2507.38		73.27	8986	1573.53			73.27	74608	3913.11		73.27	1094	155.771		73.27	8108	1579.51		73.27	3386	516.4						29.2	42392.7	4522.9		29.2	29334.7	7407.72		29.2	5913.17	1018.91		29.2	3241.33	623.983		29.2	4014.5	494.247		29.2
74.27	55348	2571.68		74.27	8572	1467.99			74.27	73774	3782.23		74.27	1026	143.855		74.28	8018	1572.06		74.28	3374	479.051						29.6	42997.7	4575.83		29.6	29400	7359.41		29.6	5938.17	1014.85		29.6	3299.17	623.738		29.6	4046.67	503.054		29.6
75.27	54888	2508.91		75.27	8392	1564.69			75.27	74284	3720.83		75.27	896	88.2594		75.28	7974	1602.8		75.28	3312	506.876						30	43690.8	4663.27		30	29333.5	7333.06		30	6002.5	1010.9		30	3323	632.72		30	4068.5	504.886		30
76.28	54724	2415.63		76.28	8182	1532.49			76.28	72782	4070.91		76.28	892	102.751		76.28	7750	1487.9		76.28	3194	469.387						30.4	44373.3	4887.28		30.4	29257.2	7215.24		30.4	6040	1018.42		30.4	3312.83	617.13		30.4	4350.33	511.549		30.4
77.28	54080	2460.13		77.28	7856	1457.73			77.28	71268	3970.46		77.28	782	75.2558		77.28	7670	1403.17		77.28	2994	431.825						30.8	44522.8	4953.53		30.8	29039.2	7122.08		30.8	6044.67	1019.71		30.8	3313.67	615.452		30.8	4106.5	517.223		30.8
78.28	53872	2703.65		78.28	7732	1404.06			78.28	72508	4109.95		78.28	830	102.692		78.3	7684	1501.4		78.3	2906	437.436						31.2	44831.7	4909.83		31.2	29050.2	7178.51		31.2	6021.17	989.518		31.2	3318.33	616.873		31.2	4440.83	485.416		31.2
79.28	53858	2646.85		79.28	7442	1395.62			79.28	70906	3618.57		79.28	754	86.6091		79.3	7472	1425.87		79.3	2908	463.524						31.6	45250.8	5040.23		31.6	29138.7	7118.73		31.6	6060.33	1008.86		31.6	3354.83	618.617		31.6	4172.67	526.512		31.6
80.28	53664	2546.93		80.28	7386	1435.68			80.28	70826	3630.18		80.28	730	80.6793		80.3	7638	1492.4		80.3	2928	451.091						32	45526.7	5116.75		32	28893.7	7030.33		32	6075.5	1004.1		32	3325.83	602.761		32	4182.17	529.483		32
81.3	53396	2496.4		81.3	7218	1334.71			81.3	70834	3386.5		81.3	764	83.8366		81.3	7600	1472.69		81.3	2788	424.019						32.4	45590.3	5153.64		32.4	28663.5	6879.97		32.4	6010	980.637		32.4	3313	601.608		32.4	4190.83	520.872		32.4
82.3	53796	2517.28		82.3	7188	1291.5			82.3	71642	3431.17		82.3	734	76.6402		82.3	7538	1457.56		82.3	2804	430.248						32.8	45566	5236.93		32.8	28521.8	6792.09		32.8	6020.83	981.66		32.8	3319.33	588.49		32.8	4192.33	536.994		32.8
83.3	53774	2575.12		83.3	7056	1244.04			83.3	71230	3700.6		83.3	726	78.613		83.32	7412	1455.13		83.32	2748	414.555						33.2	45725.7	5136.75		33.2	28542.7	6855.06		33.2	5991.33	962.229		33.2	3301.67	611.742		33.2	4278.83	498.56		33.2
84.3	53974	2535.5		84.3	6754	1189.29			84.3	70458	3983.91		84.3	676	82.5729		84.32	7356	1373.83		84.32	2704	453.628						33.6	46138.8	5300.9		33.6	28630.3	6812		33.6	5992.33	965.082		33.6	3326.67	604.27		33.6	4188.83	521.532		33.6
85.3	53644	2424.15		85.3	6522	1048.32			85.3	70660	3865.97		85.3	646	66.8602		85.32	7354	1432.33		85.32	2716	382.111						34	45998.7	5332.1		34	28354.3	6709.24		34	5992.83	970.823		34	3324.83	602.983		34	4183.5	523.693		34
86.32	53192	2533.45		86.32	6416	1019.77			86.32	71014	3805.49		86.32	596	50.3019		86.32	7234	1348.13		86.32	2644	355.332						34.4	45972.8	5434.5		34.4	28115.3	6602.21		34.4	5995.83	976.791		34.4	3315.67	593.171		34.4	4183.17	534.06		34.4
87.32	53262	2431.53		87.32	6256	973.129			87.32	71538	3800.49		87.32	630	64.4227		87.33	7072	1349.03		87.33	2468	332.578						34.8	45948	5461.61		34.8	27879	6487.03		34.8	5969.83	970.532		34.8	3284.33	582.962		34.8	4366.33	501.294		34.8
88.32	53476	2558.86		88.32	6130	906.25			88.32	71832	3918.39		88.32	600	57.0514		88.33	7054	1311.53		88.33	2464	340.514						35.2	46286	5385.62		35.2	27729.3	6481.84		35.2	5851.83	942.741		35.2	3235.5	601.232		35.2	4065.83	526.032		35.2
89.32	53764	2730.17		89.32	5970	878.999			89.32	72256	3888.08		89.32	564	51.8239		89.33	7076	1295.16		89.33	2442	334.226						35.6	46150	5460.82		35.6	27571	6383.38		35.6	5848.17	949.364		35.6	3233.67	598.876		35.6	4078.83	525.503		35.6
90.33	53882	2587.89		90.33	6018	840.981			90.33	72756	3958.84		90.33	528	41.0157		90.33	7018	1290.92		90.33	2358	333.747						36	46259	5652.13		36	27366	6270.91		36	5835.33	948.534		36	3219.33	598.682		36	4061.5	530.62		36
91.33	54456	2605.21		91.33	5928	896.872			91.33	73104	3800.29		91.33	506	34.863		91.33	6876	1245.76		91.33	2336	313.943						36.4	45852	5655.9		36.4	27221.5	6192.73		36.4	5796.83	960.58		36.4	3171	592.802		36.4	4071.83	515.124		36.4
92.33	54358	2613.11		92.33	5618	787.284			92.33	72808	3852.37		92.33	478	38.8918		92.35	6782	1209.85		92.35	2324	321.351						36.8	45058.7	5597.81		36.8	26882.7	6059.1		36.8	5718.33	944.785		36.8	3107.5	575.231		36.8	4032.83	529.897		36.8
93.33	55026	2499.07		93.33	5628	823.349			93.33	72508	3748.17		93.33	532	33.6367		93.35	6624	1159.04		93.35	2286	302.439						37.2	44120.7	5516.88		37.2	26771.8	6006.67		37.2	5711.33	959.26		37.2	3090.83	579.595		37.2	3983	523.595		37.2
94.33	54608	2140.8		94.33	5418	783.772			94.33	72986	4044.94		94.33	482	35.0591		94.35	6536	1092.15		94.35	2242	288.704						37.6	44138	5653.76		37.6	26469.8	5918.65		37.6	5832.83	983.316		37.6	3048.83	574.365		37.6	4662.17	503.849		37.6
95.35	53734	1737.03		95.35	5422	778.15			95.35	71510	3964.56		95.35	474	38.4782		95.35	6456	1052.53		95.35	2162	291.65						38	41945	5293.04		38	26112.7	5791.92		38	5461.67	898.816		38	3000.83	565.559		38	4063.5	470.012		38
96.35	54246	1479		96.35	5374	779.177			96.35	72748	4042.55		96.35	456	44.026		96.35	6500	1081.67		96.35	2090	286.455						38.4	40676.2	5139.96		38.4	25825.5	5732.47		38.4	5352	880.541		38.4	2961.83	557.377		38.4	4102.17	428.999		38.4
97.35	54072	1332.05		97.35	5344	792.352			97.35	71418	4032.5		97.35	474	56.4826		97.37	6486	1076.62		97.37	2048	304.241						38.8	39630.7	5115.73		38.8	25543.2	5627.67		38.8	5290.33	865.911		38.8	2943	562.033		38.8	3877.17	490.314		38.8
																													39.2	38439.8	4952.12		39.2	25413.5	5596.26		39.2	5206.17	862.21		39.2	2948.5	561.557		39.2	3874.17	492.972		39.2
																													39.6	37157	4847.6		39.6	25066	5475.72		39.6	5104.67	848.503		39.6	3086	538.521		39.6	3882.5	481.464		39.6
Figure 5 H2O2 exposure																													40	36242	4722.57		40	24875	5416.99		40	5036.33	823.234		40	2871	536.64		40	3839.83	462.768		40
hebp2				hebp2					soul5				soul5				abcb6a				abcb6a								40.4	35451.7	4686.07		40.4	24669.2	5366.54		40.4	5011.33	827.038		40.4	2871.5	541.339		40.4	4068.17	440.192		40.4
H2O2				ctrl					H2O2				ctrl				H2O2				ctrl								40.8	35099.8	4695.9		40.8	24475.3	5291.31		40.8	5811.67	1360.52		40.8	2825	545.305		40.8	4395.17	421.062		40.8
Timepoint	mean	SEM		Timepoint	mean	SEM			Timepoint	mean	SEM		Timepoint	mean	SEM		Timepoint	mean	SEM		Timepoint	mean	SEM						41.2	34335.8	4544.16		41.2	24345.7	5246.38		41.2	5532.33	1188.29		41.2	2816.83	547.191		41.2	5062	935.603		41.2
0	1605	168.374		0	2457.5	196.647			0	1322.5	282.528		0	2899.5	149.415		0	17422.2	3202.79		0	6945	1429.91						41.6	34008.8	4512.81		41.6	24209.8	5200.16		41.6	5656	1320.68		41.6	2788	543.608		41.6	4935.5	875.769		41.6
0.5	1864	220.271		0.5	3135.75	272.52			0.5	1725.25	467.598		0.5	3595.5	129.165		0.5	22259.8	3916.91		0.5	10062.5	1889.93						42	33619.5	4447.3		42	24072.7	5186.23		42	5333.83	1123.16		42	2791.67	552.092		42	4524.83	719.766		42
1.01	2171.75	269.146		1.01	3196.5	273.642			1.01	2912.25	736.673		1.01	3986.75	60.7925		1.01	23063.5	3892.49		1.01	10616.8	1992.83						42.4	33268.8	4457.01		42.4	23979	5170.01		42.4	4784.83	752.394		42.4	2782.5	550.527		42.4	4453.5	671.258		42.4
1.51	3046.25	461.887		1.51	3252.5	280.424			1.51	4814.5	1244.62		1.51	4300	63.4048		1.51	23120	3943.11		1.51	10441.8	1947.85						42.8	32952.8	4442.24		42.8	23863.5	5087.62		42.8	4852.83	731.477		42.8	2788.67	533.422		42.8	4417.17	603.786		42.8
2.01	4440	736.636		2.01	3268.25	306.762			2.01	6787.25	1820.27		2.01	4562	73.0856		2.01	23004.8	3781.29		2.01	10287.8	1938.06						43.2	32634.8	4356.51		43.2	23865.3	5081.95		43.2	4722	747.472		43.2	2799.67	535.245		43.2	3970	581.788		43.2
2.52	5655.5	922.025		2.52	3300.25	310.24			2.52	8240.75	2290.79		2.52	4701.75	80.0077		2.52	23189.2	3716.09		2.52	10017.5	1921.1						43.6	32352.5	4315.22		43.6	23810	5042.15		43.6	4711.5	729.728		43.6	2792.67	534.419		43.6	4097.83	515.556		43.6
3.02	6522.25	1007.09		3.02	3286.5	313.3			3.02	8918.5	2565.88		3.02	4706.25	44.7947		3.02	23235	3847.03		3.02	9778.5	1837.64						44	32200.5	4321.74		44	23827.5	5021.36		44	4686.67	716.918		44	2752.33	538.013		44	3915.5	543.379		44
3.53	6961	1023.04		3.53	3369	319.376			3.53	9020.5	2653.85		3.53	4765.75	65.0069		3.53	22856.5	3854.6		3.53	9551.25	1772.47						44.4	32113.2	4365.09		44.4	23737.5	4955.44		44.4	4648	708.031		44.4	2763.67	525.249		44.4	3757.5	504.374		44.4
4.03	6779.5	948.121		4.03	3401.25	327.315			4.03	8539	2581.71		4.03	4786.75	69.2801		4.03	22268.5	3852.26		4.03	9450.25	1794.71						44.8	32147.2	4406.31		44.8	23582.7	4937.36		44.8	4651.17	725.122		44.8	2790.5	512.336		44.8	3821.17	518.123		44.8
4.53	6433.5	807.946		4.53	3578	343.496			4.53	7948.75	2429.11		4.53	4945	40.8085		4.53	21738.2	3689.56		4.53	9439	1776.23						45.2	31798.5	4361.56		45.2	23436.2	4900		45.2	4591	702.405		45.2	2803.17	513.524		45.2	3870.83	537.343		45.2
5.04	5938	675.081		5.04	3664.75	357.42			5.04	7291.25	2318.35		5.04	5135.75	80.5485		5.04	21385.2	3666.43		5.04	9557	1784.23						45.6	31385.8	4326.64		45.6	23424.8	4846.62		45.6	4565	695.324		45.6	2764	516.965		45.6	3735.17	488.342		45.6
5.54	5394.25	539.487		5.54	3829.75	372.856			5.54	6755	2151.67		5.54	5204.5	88.1292		5.54	20887	3606.17		5.54	9406.5	1755.63						46	31235.5	4323.3		46	23365.8	4850.18		46	4524.5	683.955		46	2747.67	513.416		46	3721.83	441.491		46
6.04	5025.75	457.459		6.04	4023.5	383.224			6.04	6380	2063.42		6.04	5356.5	127.083		6.04	20688	3602.55		6.04	9347.25	1688.88						46.4	31176.5	4365.68		46.4	23207.2	4816.12		46.4	4496.67	669.143		46.4	2729.5	516.07		46.4	3854.83	437.879		46.4
6.55	4622.25	364.78		6.55	4169.25	414.512			6.55	6096.75	1974.16		6.55	5573	188.345		6.55	20478	3524.24		6.55	9364	1654.89						46.8	30788.3	4312.08		46.8	23088.2	4736.46		46.8	4538.83	659.757		46.8	2761	508.849		46.8	3697.83	457.635		46.8
7.05	4369	293.826		7.05	4335.5	435.456			7.05	6002.75	1973.29		7.05	5693	192.173		7.05	20507.2	3532.8		7.05	9324.5	1650.96						47.2	30728	4320.74		47.2	22981.5	4699.02		47.2	4607.67	663.095		47.2	2730.33	512.57		47.2	3690	471.462		47.2
7.55	4148	292.571		7.55	4459.75	422.766			7.55	5920.25	1969.25		7.55	5866.75	236.627		7.55	20523.5	3514.2		7.55	9366.75	1638.36						47.6	30889.7	4335.16		47.6	22761.3	4633.75		47.6	4558.83	662.809		47.6	2709.17	504.069		47.6	3712.17	465.752		47.6
8.06	3937.75	276.496		8.06	4611.5	449.286			8.06	5849.5	1952.47		8.06	6048.25	275.114		8.06	20559	3508.24		8.06	9224.25	1562.77						48	31732.7	4307.02		48	22898.8	4689.64		48	4586	651.87		48	2768.83	540.449		48	3691.17	452.197		48
8.56	3776	237.229		8.56	4684.75	452.839			8.56	5897.75	2013.37		8.56	6249.25	253.594		8.56	20670.8	3616.66		8.56	9207.5	1580.92						48.4	33279.5	4425.51		48.4	23079.2	4733.31		48.4	4668.5	672.21		48.4	2835.83	554.866		48.4	3758.33	467.476		48.4
9.06	3674.75	216.813		9.06	4783.5	482.714			9.06	5938.75	2017.67		9.06	6329.25	276.617		9.07	20466	3498.68		9.07	9115.25	1532.26						48.8	35296.7	4566.79		48.8	23248.7	4754.38		48.8	4781	680.718		48.8	2916.67	573.363		48.8	3812.5	463.803		48.8
9.57	3651	216.362		9.57	4891.5	507.775			9.57	5992	2085.75		9.57	6423.75	299.644		9.57	20697.5	3548.14		9.57	9200.25	1547.45						49.2	37037.2	4724.54		49.2	23373.3	4744.86		49.2	4935.33	689.465		49.2	2949.33	573.378		49.2	3940	472.74		49.2
10.07	3580.75	216.432		10.07	4924.75	494.753			10.07	5914.5	2061.94		10.07	6607.5	315.985		10.07	20903.5	3506.92		10.07	9115.5	1492.25						49.6	38757.3	4916.42		49.6	23483.8	4746.31		49.6	4955.33	693.85		49.6	2995.33	586.911		49.6	3889	467.083		49.6
10.58	3556.75	188.623		10.58	4959.5	490.233			10.58	5888.75	2072.33		10.58	6702	287.227		10.58	20811.5	3481.05		10.58	9109.5	1494.1						50	40078.7	5034.87		50	23515.7	4728.09		50	5044	712.736		50	3041.33	593.456		50	3935.83	471.545		50
11.08	3461	204.59		11.08	5057.75	507.945			11.08	5875.25	2050.78		11.08	6852	330.066		11.08	20938.5	3462.92		11.08	9159	1491.39						50.4	41549.3	5037.25		50.4	23684.7	4782.84		50.4	5095.33	709.526		50.4	3069	602.859		50.4	3950.83	465.466		50.4
11.58	3425	204.879		11.58	5087.5	530.46			11.58	5860.5	2003.42		11.58	6980.75	351.663		11.58	20906.5	3533.28		11.58	9147	1471.9						50.8	42623.2	5245.75		50.8	23713.8	4733.7		50.8	5174.83	724.909		50.8	3100.33	593.785		50.8	3993.67	476.573		50.8
12.09	3369.25	185.678		12.09	5115.75	515.654			12.09	5798	1986.41		12.09	7104.75	314.954		12.09	20891.2	3543.75		12.09	9131.75	1432.76						51.2	43695.2	5359.29		51.2	23485.2	4643.49		51.2	5194.67	720.962		51.2	3093	591.64		51.2	4022.67	479.776		51.2
12.59	3370	199.53		12.59	5173	513.901			12.59	5836	2020.38		12.59	7286.5	356.57		12.59	20810.8	3521.51		12.59	9095.5	1429.93						51.6	44841.8	5422.87		51.6	23611.7	4682.29		51.6	5285.5	715.837		51.6	3115.17	587.661		51.6	4012.33	475.545		51.6
13.09	3373	192.908		13.09	5270.5	541.456			13.09	5915.25	2043.34		13.09	7497	386.233		13.09	20831.8	3434.28		13.09	9010.25	1373.77						52	45697	5564.55		52	23593	4629.61		52	5304.5	718.652		52	3142.33	597.419		52	4019.67	475.689		52
13.6	3331.75	210.974		13.6	5326.75	541.003			13.6	6014.75	2015.57		13.6	7667	443.52		13.6	20830.5	3486.46		13.6	9051	1336.46						52.4	46664.3	5640.05		52.4	23562.7	4598.95		52.4	5364.83	714.716		52.4	3155.67	601.287		52.4	4002.33	473.738		52.4
14.1	3361	215.612		14.1	5380.25	549.836			14.1	6034.5	2000.39		14.1	7797.25	525.428		14.1	20894.8	3445.81		14.1	9024.25	1315.74						52.8	47580.3	5752.78		52.8	23509.3	4599.9		52.8	5425	720.416		52.8	3176.83	596.943		52.8	4047.17	473.256		52.8
14.61	3326.25	226.524		14.61	5354	550.262			14.61	6158	1960.24		14.61	7903.75	548.341		14.61	20869	3475.81		14.61	8964.75	1351.86						53.2	48308.3	5835.44		53.2	23470.7	4561.42		53.2	5483.5	729.127		53.2	3155.5	591.301		53.2	4013.67	493.98		53.2
15.11	3368.75	241.8		15.11	5389.75	528.848			15.11	6234.75	1985.4		15.11	8078.75	506.236		15.11	20671	3456.6		15.11	8982.5	1295.66						53.6	49166	5958.09		53.6	23366.2	4474.08		53.6	5543	708.27		53.6	3175.5	597.566		53.6	3988.67	489.281		53.6
15.61	3350.75	238.968		15.61	5390.25	539.668			15.61	6341.75	2005.4		15.61	8289.75	543.531		15.61	20615.8	3435.69		15.61	8940.75	1284.46						54	49873.2	5954.46		54	23424.7	4485.56		54	5600.83	700.312		54	3186	601.187		54	3990.17	489.936		54
16.12	3338.25	238.442		16.12	5382	567.158			16.12	6469	2112.07		16.12	8348	557.647		16.12	20510.8	3408.6		16.12	8964.75	1263.89						54.4	50339.3	6031.87		54.4	23271.5	4439.88		54.4	5573.83	711.921		54.4	3187	600.804		54.4	3979.5	499.285		54.4
16.62	3375.25	260.965		16.62	5455.5	553.201			16.62	6573.5	2093.9		16.62	8552.75	534.787		16.62	20628.8	3430.64		16.62	8855.75	1248.96						54.8	50831	6030.05		54.8	23142.2	4393.79		54.8	5571.17	700.312		54.8	3172.5	586.163		54.8	3974	495.755		54.8
17.12	3375.5	265.346		17.12	5413.5	527.985			17.12	6676.25	2133.14		17.12	8789	530.701		17.12	20591.8	3488.33		17.12	8855	1245.93						55.2	51567.3	6291.6		55.2	23099.8	4376.69		55.2	5600.17	689.356		55.2	3175	595.603		55.2	3976.17	485.736		55.2
17.63	3399	278.764		17.63	5417.25	506.659			17.63	6768.25	2155.27		17.63	8990	512.064		17.63	20560.8	3441.87		17.63	8906	1193.62						55.6	51689.8	6297.05		55.6	22904.3	4326.47		55.6	5628.67	685.154		55.6	3150	598.685		55.6	3971.5	499.236		55.6
18.13	3401.5	271.453		18.13	5371.5	517.626			18.13	6983.25	2214.93		18.13	9221	557.301		18.13	20505.8	3501.18		18.13	8900.25	1196.09						56	52133.2	6356.2		56	22848.7	4279.55		56	5624.67	687.275		56	3146.83	598.457		56	3943	494.629		56
18.63	3431.25	276.441		18.63	5422.25	539.126			18.63	7161	2290.8		18.63	9370.25	614.803		18.63	20456.5	3384.05		18.63	8816.5	1176.16						56.4	52393.3	6369.08		56.4	22723.8	4225.1		56.4	5580.67	670.821		56.4	3124	589.96		56.4	3963.33	499.868		56.4
19.14	3408.75	273.462		19.14	5454.75	504.005			19.14	7274.75	2282.53		19.14	9535.25	596.194		19.14	20498.5	3400.81		19.14	8833.25	1154.81						56.8	52529.5	6462.34		56.8	22581.3	4170.71		56.8	5673	654.215		56.8	3122	591.935		56.8	4025.33	481.401		56.8
19.64	3454	271.647		19.64	5538	479.423			19.64	7531	2377.61		19.64	9829.5	640.879		19.64	20263.2	3340.72		19.64	8881	1161.13						57.2	52735.3	6421.88		57.2	22605.7	4156.85		57.2	5560	668.514		57.2	3126.17	600.109		57.2	3927.5	489.251		57.2
20.14	3428	285.144		20.14	5524.75	513.524			20.14	7727.25	2391.7		20.14	9990.75	638.998		20.14	20231.2	3369.06		20.14	8874.5	1172.77						57.6	52963.5	6482.09		57.6	22400.5	4061.63		57.6	5586	648.999		57.6	3135	595.509		57.6	3895.67	496.289		57.6
20.65	3433.75	303.946		20.65	5633.5	528.932			20.65	7809.5	2396.49		20.65	10232.2	654.279		20.65	20214.8	3345.34		20.65	8889	1141.68						58	52898.3	6417.61		58	22293.3	3958.2		58	5603.5	654.655		58	3119.83	586.94		58	3907.33	503.562		58
21.15	3419.25	274.836		21.15	5558.5	499.374			21.15	7965.5	2453.75		21.15	10478	672.512		21.15	20093.8	3271.47		21.15	8776	1131.72						58.4	52909.2	6447.59		58.4	22082.5	3942.83		58.4	5553.33	650.135		58.4	3104.33	582.129		58.4	3871.67	491.422		58.4
21.66	3433.75	304.562		21.66	5566.5	539.951			21.66	8062.75	2479.98		21.66	10694.2	746.819		21.66	19965.8	3155.64		21.66	8782	1135.28						58.8	52971.3	6509.35		58.8	21997.7	3923.16		58.8	5522.33	646.489		58.8	3070.17	597.632		58.8	3788.5	475.103		58.8
22.16	3401	292.018		22.16	5604.25	540.135			22.16	8240.5	2587.85		22.16	10935	688.464		22.16	19927.8	3178.85		22.16	8849.75	1090.87						59.2	53024	6555.12		59.2	21850.3	3893.23		59.2	5483.33	650.101		59.2	3045.83	601.938		59.2	3747.83	463.617		59.2
22.66	3408.25	304.285		22.66	5512.75	514.024			22.66	8205.75	2515.75		22.66	11081.8	705.725		22.66	19765.5	3151.89		22.66	8826	1056.09						59.6	53010.5	6471.66		59.6	21756.7	3864.48		59.6	5553.83	624.646		59.6	3024.17	592.73		59.6	3738.83	472.555		59.6
23.17	3389	300.727		23.17	5502	511.188			23.17	8232	2429.04		23.17	11206	726.889		23.17	19560.2	3097.06		23.17	8910.5	1074.75						60	53083.8	6478.02		60	21589	3804.67		60	5500.5	645.145		60	3008	591.653		60	3729.33	474.487		60
23.67	3383.25	314.506		23.67	5478.75	489.7			23.67	8383.25	2480.52		23.67	11393.2	739.692		23.67	19404.8	3024.47		23.67	8947.25	1013.01						60.4	52695.2	6404.14		60.4	21475.2	3763.21		60.4	5562.83	633.059		60.4	2974.33	581.832		60.4	3720.67	480.209		60.4
24.17	3339.5	332.701		24.17	5427.25	500.006			24.17	8416.5	2491.47		24.17	11687.8	702.558		24.17	19276	3061.76		24.17	8838	1037.17						60.8	52082.7	6355.97		60.8	21237.3	3705.51		60.8	5506.33	621.637		60.8	2964.83	573.824		60.8	3685	476.894		60.8
24.68	3351.5	333.073		24.68	5438.5	490.656			24.68	8462.25	2448.93		24.68	11920	854.77		24.68	19131.5	3054.81		24.68	8851.5	1077.57						61.2	51533.8	6273.07		61.2	21103.5	3684.88		61.2	5548.17	612.682		61.2	2929	572.427		61.2	3639.83	464.645		61.2
25.18	3296.25	331.731		25.18	5410	523.846			25.18	8416.75	2438.45		25.18	12142	855.111		25.18	19126.2	3028.97		25.18	8940.25	1098.05						61.6	50753.5	6271.71		61.6	20899	3653.76		61.6	5272.83	643.14		61.6	2907.33	564.201		61.6	3623.5	454.706		61.6
25.68	3273.5	359.057		25.68	5430.5	519.115			25.68	8547	2516.44		25.68	12275	891.223		25.68	19022.2	3170.58		25.68	9023.25	1039.97						62	49706.7	6118.18		62	20635.2	3600.3		62	5152.5	621.647		62	2854	548.43		62	3563.33	444.922		62
26.19	3273.25	342.857		26.19	5363.5	525.169			26.19	8583	2439.14		26.19	12622.5	797.321		26.19	19053.2	3165.25		26.19	8999.75	1108.67						62.4	48563	6009.32		62.4	20539.5	3567.25		62.4	5128.67	626.727		62.4	2817	540.471		62.4	3561.33	453.054		62.4
26.69	3218.25	352.606		26.69	5374.75	551.023			26.69	8599.5	2388.1		26.69	12613.8	851.436		26.69	18783.2	3162.05		26.69	8910.25	1092.43						62.8	47394.5	5882.4		62.8	20344.2	3533.23		62.8	5055	616.918		62.8	2785.5	538.142		62.8	3526.5	446.814		62.8
27.2	3180	361.652		27.2	5396	537.464			27.2	8499	2303.66		27.2	12513.8	884.936		27.2	18393	3044.28		27.2	8894	1043.77						63.2	46416.7	5805.37		63.2	20051.7	3485.19		63.2	4971.17	609.95		63.2	2725.33	518.692		63.2	3549	414.804		63.2
27.7	3122.75	365.644		27.7	5276.75	532.112			27.7	8636.25	2167.42		27.7	12554.8	846.323		27.7	18380.5	3033.29		27.7	9000.5	1095.39						63.6	45631.5	5860.24		63.6	19843.3	3413.53		63.6	4876.33	615.908		63.6	2695.17	510.845		63.6	3465.5	435.789		63.6
28.2	3088	365.525		28.2	5311.5	521.222			28.2	8640.75	2139.29		28.2	12608.2	785.334		28.2	18434.2	2936.26		28.2	8954.5	1145.53						64	44601.8	5733.85		64	19581.3	3381.44		64	4806	588.625		64	2665.67	519.462		64	3450.67	423.366		64
28.71	3085.5	373.33		28.71	5335.25	600.161			28.71	8845	2300.6		28.71	12745.5	857.862		28.71	18252.8	2963.28		28.71	9012	1113.38						64.4	43919.8	5686.08		64.4	19505.5	3329.31		64.4	4768.67	586.92		64.4	2632.33	505.186		64.4	3435.5	420.114		64.4
29.21	3019.75	392.816		29.21	5178.25	536.836			29.21	8794.75	2265.51		29.21	12760	902.007		29.21	18056.8	2938.99		29.21	9048.25	1126.23						64.8	43345.5	5690.35		64.8	19314.5	3296.45		64.8	4727.67	592.361		64.8	2599.33	505.425		64.8	3414	414.74		64.8
29.71	3046.25	403.888		29.71	5147.75	533.272			29.71	8672.75	2296.01		29.71	12976.2	821.941		29.71	18207	2952.72		29.71	9006	1093.77						65.2	42765.3	5637.34		65.2	19115.7	3284.11		65.2	4643.67	571.831		65.2	2579.83	505.656		65.2	3386.5	419.872		65.2
30.22	2933	381.963		30.22	5078.25	476.994			30.22	8579	2247.19		30.22	13118.8	807.825		30.22	18084.5	2920.77		30.22	9275.5	1115.53						65.6	42265.2	5683.88		65.6	18932.2	3238.85		65.6	4586.67	571.2		65.6	2557	497.914		65.6	3374.67	426.053		65.6
30.72	2911.75	383.869		30.72	4943.25	453.565			30.72	8395.5	2147.76		30.72	13159	889.596		30.72	17886.2	2958.71		30.72	9130.25	1166.15						66	41503.3	5595.08		66	18729	3167.32		66	4572.83	563.18		66	2531.17	490.386		66	3343	418.599		66
31.22	2862.5	379.105		31.22	4771.25	420.113			31.22	8089.5	2036.19		31.22	13083.2	1040.75		31.22	17721.8	2914.25		31.22	9157.25	1127						66.4	41098.5	5564.29		66.4	18647	3174.43		66.4	4521.5	555.977		66.4	2553.17	488.767		66.4	3333.33	420.265		66.4
31.73	2824.5	375.872		31.73	4693.5	406.134			31.73	8255	1989.53		31.73	13199.5	1160.21		31.73	17728.5	3053.03		31.73	9179.5	1173.57						66.8	40408.5	5450.77		66.8	18635.7	3149.03		66.8	4490.67	555.211		66.8	2535.83	483.905		66.8	3315.67	413.834		66.8
32.23	2758.75	369.093		32.23	4659.25	409.313			32.23	8231.25	1937.5		32.23	13119.2	1093.23		32.23	17561.2	3024.6		32.23	9147.75	1177.15						67.2	39988	5414.58		67.2	18601.3	3126.43		67.2	4466	551.792		67.2	2536.67	488.461		67.2	3313.83	406.137		67.2
32.74	2716.25	351.474		32.74	4606.25	405.924			32.74	8051.25	1894.39		32.74	12726.8	950.31		32.74	17645.8	3076.68		32.74	9181.75	1166.32						67.6	39868.8	5386.73		67.6	18589	3133.37		67.6	4464.33	560.02		67.6	2534.33	490.588		67.6	3305.83	419.514		67.6
33.24	2691.75	357.05		33.24	4483	374.046			33.24	7913.5	1813.68		33.24	12544.5	907.851		33.24	17603.8	3007.78		33.24	9300.25	1235.85						68	39471	5318.77		68	18499.7	3113.33		68	4425.17	545.833		68	2517	489.278		68	3293	408.767		68
33.74	2630.5	355.482		33.74	4370.75	375.159			33.74	7815.5	1787.98		33.74	12521	927.351		33.74	17604.5	2924.86		33.74	9222.5	1206.85						68.4	39273.7	5274.97		68.4	18559.5	3106.84		68.4	4372.67	540.189		68.4	2518.83	490.898		68.4	3281.83	405.972		68.4
34.25	2674	378.599		34.25	4303.75	366.877			34.25	7725.25	1681.59		34.25	12500.8	931.591		34.25	17523.2	2983.79		34.25	9159.5	1224.97						68.8	38939.7	5239.97		68.8	18500.2	3110.94		68.8	4368.33	546.901		68.8	2496	482.875		68.8	3248.83	407.284		68.8
34.75	2644.5	374.391		34.75	4257	328.199			34.75	7713.25	1662.59		34.75	12454	982.588		34.75	17424.2	2940.49		34.75	9066.25	1185.43						69.2	38741.2	5283.85		69.2	18419.8	3071.87		69.2	4304.17	547.314		69.2	2488.33	485.562		69.2	3252.33	401.883		69.2
35.25	2553.25	363.213		35.25	4117	314.475			35.25	7599.5	1672.22		35.25	12595.5	1035.48		35.25	17367.2	2989.27		35.25	9075.75	1194.2						69.6	38456.7	5249.14		69.6	18365.5	3043.67		69.6	4323.33	547.972		69.6	2477.17	473.938		69.6	3257.83	398.36		69.6
35.76	2522.25	354.047		35.76	4117.5	339.103			35.76	7496.75	1745.32		35.76	12746.8	1069.57		35.76	17204.8	2891.61		35.76	9039.75	1156.9						70	37933.5	5098.29		70	18242.2	3005.38		70	4340.67	538.706		70	2487.33	475.42		70	3232.5	400.686		70
36.26	2473.25	354.147		36.26	4017.5	311.244			36.26	7426.75	1774.65		36.26	12609.8	1107.18		36.26	17080.5	2873.64		36.26	8987.25	1163.11						70.4	37829.5	5052.44		70.4	18300.3	3039.11		70.4	4377.83	559.279		70.4	2529.83	471.751		70.4	3304	400.341		70.4
36.76	2441.5	330.909		36.76	3967.75	274.875			36.76	7521.5	1815.13		36.76	12771.8	1195.03		36.76	17025	2723.96		36.76	8930	1178.17						70.8	37983.7	5159.82		70.8	18184	2960.48		70.8	4369.17	570.346		70.8	2499.33	463.992		70.8	3323.17	409.252		70.8
37.27	2413	326.185		37.27	3891.25	262.051			37.27	7574	1822.12		37.27	12773.2	1110.57		37.27	16974.2	2552.44		37.27	8873.5	1151.98						71.2	38030.7	5115.09		71.2	18188.7	2954.53		71.2	4365.17	573.952		71.2	2512	468.335		71.2	3325.17	413.654		71.2
37.77	2390.5	314.469		37.77	3840	236.802			37.77	7663.25	1711.97		37.77	12861.2	1154.17		37.77	16431.8	2404.46		37.77	8850.5	1151.45						71.6	38416.2	5081.53		71.6	18218.8	2948.21		71.6	4384.33	569.255		71.6	2529.17	468.134		71.6	3328.17	405.138		71.6
38.27	2365.75	317.794		38.27	3789.25	248.269			38.27	7605.75	1658.26		38.27	13017.2	1145.69		38.28	15945.8	2131.88		38.28	8916.75	1108.07						72	39174.7	5094.36		72	18263	2964.34		72	4425.33	564.619		72	2563.83	485.707		72	3375.83	413.168		72
38.78	2336	321.894		38.78	3771.5	249.583			38.78	7526.75	1628.97		38.78	12889.2	1062.61		38.78	15908.8	2129.29		38.78	8879.25	1094.72						72.4	40383.5	5155.57		72.4	18311.2	2986.11		72.4	4508	575.238		72.4	2630.33	506.96		72.4	3374.83	403.344		72.4
39.28	2342.25	316.484		39.28	3737.75	226.433			39.28	7364.5	1613.15		39.28	13008.2	1089.5		39.28	15974.8	2191.8		39.28	9013.75	1164.62						72.8	41609	5203.34		72.8	18488.3	3007.21		72.8	4592	573.942		72.8	2684.17	512.72		72.8	3446	409.523		72.8
39.79	2313	303.177		39.79	3670.25	257.209			39.79	7452.25	1678.74		39.79	13126.2	1141.04		39.79	15791.5	2135.99		39.79	9012.25	1151.1						73.2	42721.7	5248.03		73.2	18514	2987.11		73.2	4679.17	574.269		73.2	2747.5	530.115		73.2	3476.33	421.033		73.2
40.29	2308.75	315.405		40.29	3589	231.211			40.29	7405.25	1691.88		40.29	13206.8	1136.08		40.29	15569	2202.39		40.29	8888	1120.45						73.6	43897.5	5255.43		73.6	18606.5	2983.34		73.6	4762.83	575.606		73.6	2791	532.392		73.6	3503.33	423.083		73.6
40.79	2269	304.392		40.79	3572.75	223.403			40.79	7440.5	1688.14		40.79	13369.2	1169.04		40.79	15466	2150.89		40.79	8786.25	1177.69						74	44939.7	5325.59		74	18652.5	2981.96		74	4815.17	589.49		74	2816.5	530.069		74	3554.67	432.868		74
41.3	2230.25	301.005		41.3	3508.25	221.342			41.3	7452.5	1604.42		41.3	13365.8	1179.06		41.3	15480.8	2066.49		41.3	8801.75	1205.93						74.4	45852.8	5378.04		74.4	18609.7	2961.69		74.4	4886.17	602.619		74.4	2841.5	533.491		74.4	3576.83	437.504		74.4
41.8	2196.5	294.24		41.8	3441.5	195.587			41.8	7464.5	1597.65		41.8	13619.2	1164.96		41.8	15477.2	2131.33		41.8	8804.75	1230.42						74.8	46853.3	5418.09		74.8	18642.7	2979.8		74.8	4960.5	608.883		74.8	2882.5	541.664		74.8	3585.5	436.448		74.8
42.3	2143.5	295.352		42.3	3381.5	187.972			42.3	7462.25	1566.16		42.3	14011	1377.04		42.3	15365	2080.97		42.3	8835	1208.52						75.2	48022.8	5546.82		75.2	18655.2	2950.41		75.2	5031.67	593.701		75.2	2893.5	536.666		75.2	3628.33	452.015		75.2
42.81	2159.5	300.556		42.81	3320.25	198.785			42.81	7489.5	1695		42.81	13863.5	1346.95		42.81	15321.5	2108.5		42.81	8825.5	1186.55						75.6	48893.5	5637.6		75.6	18730	2935.01		75.6	5110.83	609.937		75.6	2910.83	533.78		75.6	3671.83	452.789		75.6
43.31	2159.75	295.985		43.31	3279.25	191.861			43.31	7620.25	1799.29		43.31	13761.5	1318.19		43.31	15379	2054.03		43.31	8762.75	1180.67						76	49748.8	5627.46		76	18770.3	2944.12		76	5182.33	620.291		76	2937.67	552.136		76	3667.5	447.927		76
43.81	2120.75	296.86		43.81	3217	196.202			43.81	7703.25	1777.2		43.81	14025	1307.71		43.81	15125	2015.31		43.81	8731.75	1193.12						76.4	50585.2	5674.18		76.4	18845.7	2940.84		76.4	5275.33	634.725		76.4	2946.83	542.389		76.4	3714.83	465.99		76.4
44.32	2071.25	287.926		44.32	3181	176.695			44.32	7792.25	1749.53		44.32	13932.8	1239.27		44.32	15009.2	1980.64		44.32	8844	1056.19						76.8	51312.2	5816.74		76.8	18733.2	2894.2		76.8	5326	649.37		76.8	2943.83	542.164		76.8	3720	468.736		76.8
44.82	2079.25	284.682		44.82	3126.75	179.382			44.82	7691.25	1679.3		44.82	13970.2	1342.62		44.82	15089.5	2007.64		44.82	8888	962.997						77.2	51971	5696.63		77.2	18805.5	2918.66		77.2	5363.5	640.208		77.2	2970.67	544.364		77.2	3722.5	466.241		77.2
45.33	2069.75	274.634		45.33	3099.5	193.119			45.33	7651.75	1765.75		45.33	14255	1447.58		45.33	14935	2029.26		45.33	8638.75	1085.38						77.6	52534.7	5683.78		77.6	18873.5	2903.49		77.6	5387.83	669.106		77.6	2970.33	555.063		77.6	3739.33	475.513		77.6
45.83	2055	268.362		45.83	3041	177.823			45.83	7815	1755.38		45.83	14120.5	1341.16		45.83	14969.2	1953.18		45.83	8444.25	1060.47						78	53409.7	5793.1		78	18950.7	2920.07		78	5523	656.417		78	3019.67	559.249		78	3775.33	473.528		78
46.33	1990.75	267.738		46.33	3042.25	188.826			46.33	7630.75	1649.8		46.33	14137	1267.84		46.33	14974	1949.21		46.33	8428.5	994.645						78.4	54143.5	5917.08		78.4	18952.2	2906.58		78.4	5532.17	678.573		78.4	2999.17	556.158		78.4	3804.5	480.814		78.4
46.84	1971.5	262.996		46.84	2924	148.421			46.84	7702.5	1506.82		46.84	14089	1339.16		46.84	14870.8	1832.44		46.84	8422.25	1037.06						78.8	54583.2	5963.89		78.8	18865	2854.16		78.8	5677.5	692.889		78.8	2985.67	543.858		78.8	3968.83	470.591		78.8
47.34	1958.75	268.652		47.34	2917.5	187.285			47.34	7639.75	1507.13		47.34	14244.5	1411.51		47.34	14943.2	1819.49		47.34	8347.5	1041.38						79.2	54888.8	6064.98		79.2	18811.2	2825.71		79.2	5693.5	703.669		79.2	2984	543.667		79.2	3863.83	475.52		79.2
47.84	1949.25	276.335		47.84	2877.25	135.917			47.84	7449	1497.24		47.84	14395.8	1338.01		47.84	15073.2	1821.65		47.84	8217.5	1082.89						79.6	55120.8	6029.27		79.6	18741.3	2790.18		79.6	5711	726.337		79.6	2976.33	545.493		79.6	3922.5	467.808		79.6
48.35	1917.25	251.63		48.35	2866	127.553			48.35	7588.75	1518.88		48.35	14442.5	1402.4		48.35	15022	1842.03		48.35	8100.25	1019.31						80	55545.2	6010.52		80	18761.3	2799.96		80	5763	734.689		80	3000.67	548.885		80	3947.67	479.551		80
48.85	1868.75	262.586		48.85	2830.5	113.986			48.85	7246	1392.14		48.85	14312.8	1448.7		48.85	14780	1746.47		48.85	7998.25	1008.92						80.4	55879.2	6018.43		80.4	18685.8	2746.38		80.4	5802.5	753.042		80.4	3003.83	547.423		80.4	3905.17	497.872		80.4
49.35	1910	271.8		49.35	2813.5	119.726			49.35	7070	1287.99		49.35	14233.2	1484.56		49.35	14787.8	1688.38		49.35	8058	1047.96						80.8	56201.3	6049.4		80.8	18603.3	2734.66		80.8	5832.83	754.791		80.8	3005.83	550.753		80.8	3834.33	481.922		80.8
																													81.2	56579.8	6035.38		81.2	18585	2739.86		81.2	5847.67	748.887		81.2	3003.83	554.27		81.2	3840	482.11		81.2
																													81.6	56688.2	5941.29		81.6	18444.5	2684.83		81.6	5903.33	749.494		81.6	2995.67	553.553		81.6	3829	479.486		81.6
																													82	57138	6006.21		82	18356.5	2673.57		82	5861	739.443		82	2951.17	567.654		82	3764.67	476.389		82
Figure	Analysis	Cell/factor	Comparison	Statistic	adj p-val	sig.	N																						82.4	57185.8	6021.11		82.4	18304	2641.41		82.4	5830.67	742.963		82.4	2939.67	570.463		82.4	3742.17	472.748		82.4
Figure 6C - in vitro luciferase assay, with Hebp2-Luc mutated reporters	T-test with Bonferroni Correction	PAC2	Hebp2 vs D1only	9.30569	0.0386075	*	3																						82.8	57339.8	5973.04		82.8	18207.2	2593.15		82.8	5829.33	741.883		82.8	2933.83	568.219		82.8	3741.33	466.701		82.8
			Hebp2 vs D2only	8.65895	0.0348492	*																							83.2	57324.3	5965.45		83.2	18055.8	2559.36		83.2	5841.33	731.468		83.2	2924.17	568.588		83.2	3733.67	458.945		83.2
			Hebp2 vs D3only	9.26725	0.0433083	*																							83.6	56916.8	5937.06		83.6	18040.2	2537.39		83.6	5883.33	745.865		83.6	2932.33	560.293		83.6	3726.83	457.054		83.6
			Hebp2 vs Eonly	9.75008	0.0418255	*																							84	56537	5860.6		84	17924	2509.61		84	5893.17	753.526		84	2927.17	571.087		84	3713.33	461.486		84
			Hebp2 vs nobox	9.83747	0.0423658	*
																													Figure 6
																													PAC-2 H2O2 exposure
																													hebp2-og				hebp2-D1 only				hebp2-D2 only				hebp2-D3 only				hebp2-Ebox only				hebp2-noDbox
																													Timepoint	mean	SEM		Timepoint	mean	SEM		Timepoint	mean	SEM		Timepoint	mean	SEM		Timepoint	mean	SEM		Timepoint
																													0	22365.2	3601.11		0	12844	1431.47		0	35093.5	1722.85		0	29627.5	5825.13		0	8809	1377.98		0
																													0.42	26639	4479.13		0.42	15097	1487.38		0.42	42742	1480.32		0.42	35640.2	6918.34		0.42	10162.8	1682.89		0.42
																													0.84	30064.2	5091.88		0.84	17274.8	1705.96		0.84	45668.5	1549.81		0.84	38021.8	7372		0.84	11132.8	1770.96		0.84
																													1.26	39175.2	6441.3		1.26	22451.5	2272.25		1.26	49809.2	1572.78		1.26	42161.8	8178.64		1.26	13744.8	2166.78		1.26
																													1.68	53456.8	7683.32		1.68	31193.8	2949.16		1.68	57746.8	2084.76		1.68	49003.8	8967.41		1.68	18514.2	3051.48		1.68
																													2.1	69309.8	8417.45		2.1	41376.2	3526.04		2.1	66840.5	3016.12		2.1	57551.8	9835		2.1	24507	4499.89		2.1
																													2.52	81927	8716.52		2.52	48401	3945.29		2.52	74913.5	3816.92		2.52	65229.8	10598		2.52	29075	5918.55		2.52
																													2.94	90559.2	8647.12		2.94	52384.5	4346.83		2.94	81030.2	4548.54		2.94	70658	11308.7		2.94	31702.8	6843.33		2.94
																													3.36	94114	8172.35		3.36	53458.8	4692.53		3.36	84026	5214.56		3.36	73752	11542.5		3.36	32656.5	7249.25		3.36
																													3.78	94522	7953.06		3.78	52887	4868.48		3.78	84894.5	5508.22		3.78	75470	11970.8		3.78	32983.8	7517.82		3.78
																													4.2	91763.2	7321.32		4.2	50473	4898.12		4.2	83969.2	5571.74		4.2	76460.5	12081.6		4.2	32274.5	7448.33		4.2
																													4.62	88094.8	6935.51		4.62	47277.8	4547.01		4.62	82568	5552.84		4.62	76389.2	12074		4.62	31353.5	7183.86		4.62
																													5.04	83566.8	6781.87		5.04	44707.5	4359.4		5.04	80634.5	5654.66		5.04	75349.5	12033.4		5.04	29791.8	6815.2		5.04
																													5.46	79788	6037.95		5.46	42113.8	4119.85		5.46	79433.2	5671.86		5.46	75532	12473.6		5.46	28671.2	6508.92		5.46
																													5.88	76534.5	6196.36		5.88	40532	4103.96		5.88	79299.5	5848.78		5.88	75939	12811		5.88	27788.5	6231.99		5.88
																													6.3	74028.5	6009.78		6.3	39033.2	3860.46		6.3	78014	5528.2		6.3	74923.5	12682.2		6.3	26539.8	5901.63		6.3
																													6.72	71941.8	5979.39		6.72	38069	3545.88		6.72	77353.5	5586.61		6.72	75091	12901		6.72	25690.2	5657.91		6.72
																													7.14	70517.5	6141.2		7.14	37691	3482.22		7.14	77605	5484.48		7.14	75601.5	13263.3		7.14	25133.5	5503.42		7.14
																													7.57	69544.2	6124.67		7.57	36955.5	3346.52		7.57	77845.5	5229.48		7.57	75684.2	13283.5		7.57	24727.2	5253.16		7.57
																													7.99	68878	6126.03		7.99	37258	3534.85		7.99	78272.8	5101.33		7.99	75883.2	13043.4		7.99	24299.2	5047.31		7.99
																													8.41	69144.2	6217.45		8.41	36925	3159.12		8.41	78282.2	4793.86		8.41	76630.8	13166.7		8.41	24122.2	4955.44		8.41
																													8.83	68988.8	6161.79		8.83	36662.5	3089.19		8.83	79613	5553.25		8.83	77042.5	13393.6		8.83	23785.2	4799.96		8.83
																													9.25	68130.5	5999.68		9.25	36430.8	3006.17		9.25	79703.5	5557.17		9.25	76436.5	13061.4		9.25	23757.5	4879.44		9.25
																													9.67	68398.2	5889.92		9.67	36799.5	3088.99		9.67	80571.8	4989.73		9.67	77288	12698.7		9.67	23977	4913.59		9.67
																													10.09	68339.2	6105.2		10.09	36573.5	2903.88		10.09	80783	4927.16		10.09	76573	12424		10.09	23546.2	4889.64		10.09
																													10.51	67651.5	6743.16		10.51	36522.2	3033.77		10.51	81035.5	4899.87		10.51	76938.5	12401.1		10.51	22715.8	4619.26		10.51
																													10.93	66907.8	7048.52		10.93	36322.5	3168.87		10.93	78516.5	6019.34		10.93	76777.8	12397.3		10.93	22329.8	4502.47		10.93
																													11.35	66396.8	7239.81		11.35	36613.5	3496.82		11.35	76420.2	5870.57		11.35	76929.5	12503.4		11.35	22665.8	4571.45		11.35
																													11.77	66054.5	7342.54		11.77	36040.2	3613.37		11.77	74177.2	4059.28		11.77	75043.5	13307.2		11.77	22540.2	4685.31		11.77
																													12.19	66232.8	7510.51		12.19	36030.8	3703.88		12.19	74785.2	3673.39		12.19	74569.2	14412.5		12.19	21931	4176.33		12.19
																													12.61	65664	7709.67		12.61	35563.2	3716.49		12.61	74771	3611.3		12.61	73065.5	14135.7		12.61	20691	3107.36		12.61
																													13.03	67191.8	8312.27		13.03	35830.2	3677.02		13.03	75852.8	3627.64		13.03	73807.2	14254.6		13.03	20386.8	2655.36		13.03
																													13.45	67703.8	8420.98		13.45	35679.8	3778.76		13.45	76444.8	3821.01		13.45	72992.8	13843.7		13.45	20386.5	2642.77		13.45
																													13.87	67608.8	8583.65		13.87	35101.8	3600.88		13.87	75581.2	4231.3		13.87	72507.8	13119.7		13.87	20109.5	2564.79		13.87
																													14.29	68276	8499.66		14.29	35064.5	3722.96		14.29	74670.5	5321.27		14.29	73009.2	12941.6		14.29	20473.8	2718.11		14.29
																													14.71	68896.5	8687.98		14.71	34973.5	3796.33		14.71	75171.8	5506.74		14.71	71656.2	12073.2		14.71	20195.2	2723.95		14.71
																													15.13	69300.5	9097.82		15.13	34946.5	3917.27		15.13	75234	5619.91		15.13	70478.8	11897.6		15.13	19663.8	2722.95		15.13
																													15.55	69341.5	9058.78		15.55	34317.8	3751.29		15.55	75138.5	6103.17		15.55	69581	11945.4		15.55	18956	2726.51		15.55
																													15.97	69498.2	9124.5		15.97	33749.5	3758.24		15.97	75393.5	6094.92		15.97	69645.2	12249.8		15.97	18718	2741.79		15.97
																													16.39	70614.5	9575.6		16.39	33787.2	3920.94		16.39	75505	6436.28		16.39	69826.8	13407.6		16.39	18808.5	2621.44		16.39
																													16.81	70806.5	9609.67		16.81	33820.8	4372.18		16.81	75707.2	6587.08		16.81	69544.5	13781.8		16.81	18853	2546.75		16.81
																													17.23	70761.2	9503.55		17.23	33012	4703.57		17.23	75312.8	6839.13		17.23	68445.2	13316.2		17.23	18654.2	2465.48		17.23
																													17.65	71569.2	10139.8		17.65	32626.2	5320.75		17.65	75590.5	7166.86		17.65	68762.5	13517.4		17.65	18777	2490.37		17.65
																													18.07	71684	9995.53		18.07	32257	5333.59		18.07	75707.8	7004.61		18.07	68794.8	13645.1		18.07	18612.8	2345.57		18.07
																													18.49	72175.8	10085		18.49	32172.8	5419.71		18.49	75728.8	6920.06		18.49	68521	13944.3		18.49	18237.8	2071.96		18.49
																													18.91	72436.8	10121.2		18.91	32305	5539.52		18.91	75777.5	7169.69		18.91	68939	14230.2		18.91	18186.2	2019.36		18.91
																													19.33	73290.5	10216.8		19.33	32365.8	5586.9		19.33	75467.2	6962.95		19.33	68729	14485.8		19.33	18091	2008		19.33
																													19.75	73082.8	10132		19.75	31824.8	5702.96		19.75	75501.2	7158.34		19.75	68654.8	14710.1		19.75	17922.2	1908.7		19.75
																													20.17	74142.2	10530.8		20.17	30854.2	5531.97		20.17	75093.5	7290.7		20.17	68369.2	14863		20.17	17721.5	1838.29		20.17
																													Figure 6
																													PAC-2 ctrl
																													hebp2-og				hebp2-D1 only				hebp2-D2 only				hebp2-D3 only				hebp2-Ebox only				hebp2-noDbox
																													Timepoint	mean	SEM		Timepoint	mean	SEM		Timepoint	mean	SEM		Timepoint	mean	SEM		Timepoint	mean	SEM		Timepoint
																													0	11271	4611.14		0	10470.8	723.373		0	32655.2	2817.57		0	34000	2208.18		0	6925.5	1558.17		0
																													0.42	14432.2	5747.26		0.42	13725	1059.01		0.42	41730.5	3970.54		0.42	43145.8	2215.05		0.42	8738.75	1976.28		0.42
																													0.84	15852.8	6159.32		0.84	14994	1171.63		0.84	44484.2	4228.59		0.84	46995.8	2352.12		0.84	9542	2143.62		0.84
																													1.26	17000.8	6552.96		1.26	15823.8	1213.81		1.26	46426	4410.12		1.26	49642.8	2485.48		1.26	10106	2236.63		1.26
																													1.68	17888	6837.19		1.68	16142.2	1202.43		1.68	47430.8	4259.85		1.68	51497	2756.92		1.68	10483.8	2317.1		1.68
																													2.1	18315.2	6929.88		2.1	16205.8	1235.86		2.1	48169.2	4362.55		2.1	52736.2	2840.92		2.1	10692	2324.47		2.1
																													2.52	18631.5	7075.65		2.52	16237.2	1223.4		2.52	48499.5	4298.13		2.52	54445.8	3028.04		2.52	10826	2338.79		2.52
																													2.94	19090.2	7255.05		2.94	16326.8	1257.16		2.94	49547	4328.26		2.94	56159.5	3224.58		2.94	11027.8	2343.31		2.94
																													3.36	19403.5	7389.63		3.36	16353.2	1270.46		3.36	50584.5	4557		3.36	57962.2	3248.13		3.36	11159.5	2342.58		3.36
																													3.78	19790.5	7569.85		3.78	16745.8	1298.64		3.78	52354.2	4726.92		3.78	60625	3690.14		3.78	11570.8	2383.48		3.78
																													4.2	20216.2	7674.88		4.2	16931.5	1327.55		4.2	53826.8	5015.5		4.2	63410.8	3838.26		4.2	11756.5	2433.21		4.2
																													4.62	20865	8010.13		4.62	17354	1396.21		4.62	55703.8	5417.77		4.62	66246	3927.66		4.62	11968.5	2435.31		4.62
																													5.04	21341	8163.14		5.04	17746.8	1452.9		5.04	57355.2	5663.63		5.04	68874	4150.72		5.04	12305.5	2506.74		5.04
																													5.46	22028.5	8343.27		5.46	18395.5	1542.21		5.46	59394	5852.15		5.46	71971.2	4184.35		5.46	12649.5	2550.49		5.46
																													5.88	22643.2	8587.24		5.88	19053.2	1657.37		5.88	61523	6112.45		5.88	75803.2	4090.65		5.88	12992.5	2606.41		5.88
																													6.3	23321.2	8750.2		6.3	19746.8	1743.51		6.3	63573	6297.73		6.3	78205	4275.26		6.3	13230	2579.04		6.3
																													6.72	24022.5	9017.29		6.72	20318.5	1819.46		6.72	65667	6630.27		6.72	81652.5	4718.64		6.72	13498.2	2641.6		6.72
																													7.14	24643.5	9238.08		7.14	20876.5	1807.84		7.14	67414	6664.64		7.14	84512.5	4909.35		7.14	13717.2	2662.45		7.14
																													7.57	25202.8	9357.36		7.57	21475	1874.63		7.57	69494.2	6666.17		7.57	86815.2	5414.15		7.57	13803.5	2602.97		7.57
																													7.99	25617.5	9557.09		7.99	21941.8	1927.11		7.99	71106.8	6602.05		7.99	89434.2	5342.4		7.99	14191	2813.44		7.99
																													8.41	26231.8	9836.8		8.41	22344.5	1897.39		8.41	72103	6814.16		8.41	91711.5	5762.27		8.41	14399.2	2822.46		8.41
																													8.83	26694.8	9943.54		8.83	22436.8	1978.09		8.83	72736.2	6719.55		8.83	92847.5	6264.69		8.83	14462.2	2781.35		8.83
																													9.25	26783.2	10032.5		9.25	22608.8	1939.16		9.25	72561.5	6579.02		9.25	93885.8	6102.97		9.25	14483.8	2784.35		9.25
																													9.67	27031.5	9959.04		9.67	23073	2088.68		9.67	72913.2	6520.37		9.67	96496.5	6790.42		9.67	14605.5	2839.09		9.67
																													10.09	27371.2	10055.6		10.09	23225.2	2108.31		10.09	73663.5	6390.74		10.09	97622	6746.14		10.09	14570.8	2771.52		10.09
																													10.51	27503.2	10068.4		10.51	23261.8	2194.77		10.51	73459.8	6622.38		10.51	98341	6792.98		10.51	14520	2732.92		10.51
																													10.93	27424.2	10005.4		10.93	23383.2	2284.5		10.93	73511	6735.11		10.93	98409.5	6891.09		10.93	14088	2678.66		10.93
																													11.35	27499.5	10116.8		11.35	23361.2	2276.22		11.35	73224.5	6383.42		11.35	99757	7061.56		11.35	13918	2810.05		11.35
																													11.77	27596.2	10053.6		11.77	23228	2282.74		11.77	72681.5	6276.57		11.77	100466	6990.89		11.77	13791.2	2790.08		11.77
																													12.19	27594.5	10097.6		12.19	23761.5	2369.2		12.19	72798.5	5985.75		12.19	100412	7383.09		12.19	13831.8	2838.26		12.19
																													12.61	27295.5	9981.7		12.61	23251.8	2245.35		12.61	72048.5	6094.65		12.61	98153	8146.23		12.61	13594	2770.18		12.61
																													13.03	28030	10362.8		13.03	23504.8	2229.53		13.03	73117	5819.81		13.03	97609.8	8193.18		13.03	13538.5	2783.63		13.03
																													13.45	27966.8	10202.7		13.45	23226.2	2241.81		13.45	73283.2	5544.61		13.45	95802.8	7846.7		13.45	13304.8	2607.94		13.45
																													13.87	27549.5	10050.4		13.87	22951.5	2254.17		13.87	72185.2	5283.24		13.87	95169.5	8033		13.87	12697.8	2205.67		13.87
																													14.29	27642.5	10010.9		14.29	23185.5	2344.31		14.29	72720.2	5567.57		14.29	96315	8219.37		14.29	12583.2	2163.5		14.29
																													14.71	27586.8	9991.04		14.71	22894.5	2167.76		14.71	72935.5	6603.36		14.71	95665.5	8759.89		14.71	12524.5	2157.59		14.71
																													15.13	27890	10028.8		15.13	22891	2138.61		15.13	69667	4675.25		15.13	94108.8	8993.71		15.13	12438.5	2162.49		15.13
																													15.55	27799.8	10010.2		15.55	22584.2	2204.34		15.55	69200.8	3938.35		15.55	92512.5	9789.83		15.55	12198.8	2096.33		15.55
																													15.97	27785.2	9970.37		15.97	22494.2	2148.61		15.97	68344.8	3647.88		15.97	90965.2	9358.35		15.97	12053.5	2049.45		15.97
																													16.39	28274.2	10384		16.39	21993.2	2392.53		16.39	68858	3678.16		16.39	89289.5	8481.56		16.39	12065.8	1977.46		16.39
																													16.81	28018.5	9961.45		16.81	21552.5	2765.45		16.81	68649.8	3591.95		16.81	87928.8	8536.46		16.81	12105.5	1952.08		16.81
																													17.23	26392	8595.25		17.23	21162	2877.97		17.23	68087.2	3540.41		17.23	87002	8382.34		17.23	11986.2	1937.32		17.23
																													17.65	25079.2	7472.98		17.65	20962.8	2893.31		17.65	67513.5	3201.63		17.65	83972.2	7360.41		17.65	12011	1840.87		17.65
																													18.07	24777	7140.82		18.07	20870.2	2812.48		18.07	67384.5	3253.62		18.07	79900.8	6235.83		18.07	11774.2	1828.13		18.07
																													18.49	24644.8	7064.89		18.49	20643	2932.2		18.49	66732.2	3187.33		18.49	78294.8	5940.82		18.49	11571	1819.92		18.49
																													18.91	24555.2	6982.95		18.91	20694	2953.86		18.91	66241.8	2807.38		18.91	77861.2	5969.85		18.91	11543	1870.8		18.91
																													19.33	24497.2	6949.94		19.33	20409	2960.76		19.33	65504.2	2728.61		19.33	75628	5591.91		19.33	11478.2	1855.28		19.33
																													19.75	24363.8	6796.3		19.75	20260.8	2976.48		19.75	64896.5	2622.74		19.75	72590	4730.19		19.75	11345.2	1812.26		19.75
																													20.17	24218.8	6723.13		20.17	20311.5	3052.07		20.17	64641	2576.04		20.17	69926.5	4734.27		20.17	11355.5	1837.11		20.17
[truncated: 2 more columns]

## Sheet:  Figure 7 data and statistic
Figure 7B						Figure 7C					Figure 7D
PAC-2						PAC-2					EPA
species	TF	mean	sem			species	TF	mean	sem		species	TF	mean	sem
zf	ctrl	1	0			zf	ctrl	1	0.153995		zf	ctrl	1	0
zf	TEF1	8.82489	0.595945			zf	TEF1	9.64777	4.64937		zf	TEF1	4.64612	0.312888
zf	TEF2	10.5493	1.45713			zf	TEF2	8.70005	1.89061		zf	TEF2	3.33333	0.238016
zf	DBP1	1.81226	0.0195326			zf	HLF1	2.90547	0.0496128		zf	HLF1	2.0391	0.484524
zf	DBP2	2.16309	0.059845			zf	HLF2	4.05933	0.256527		zf	HLF2	3.02984	0.780339
zf	HLF1	6.75282	0.122208			cf	TEF1	4.17561	0.0881836		cf	TEF1	2.38959	0.591494
zf	HLF2	8.24274	0.552199			cf	TEF2	1.80016	0.0599166		cf	TEF2	1.81417	0.335386
						cf	HLF1	9.43611	1.81964		cf	HLF1	1.67412	0.241574
						cf	HLF2	11.7527	1.91616		cf	HLF2	1.51122	0.201446
Figure 7B - in vitro luciferase assay, with Hebp2-Luc reporter	t-test with Bonferroni Correction	PAC2 zf factors	ctrl vs. TEF-1	13.1302	0.0345023	*	3
			ctrl vs. TEF-2	6.55349	p > 0.05	n.s.
			ctrl vs. DBP-1	41.5849	0.00346659	**
			ctrl vs. DBP-2	19.4349	0.0158221	*
			ctrl vs. HLF-1	47.0741	0.00270579	**
			ctrl vs. HLF-2	13.1162	0.0345757	*
Figure 7D - in vitro luciferase assay, with Hebp2-Luc reporter	t-test with Bonferroni Correction	EPA zf factors	ctrl vs. all		p > 0.05	n.s.	3
		EPA cf factors	ctrl vs. all		p > 0.05	n.s.	3
		EPA	all, zf vs. cf		p > 0.05	n.s.	3

## Sheet: Figure S1 qPCR data
		CT1	CT2	CT3	DCT1	DCT2	DCT3	2^DCT1	2^DCT2	2^DCT3	1/2^DCT1	1/2^DCT2	1/2^DCT3	MEAN	SDV
zf per2	C 0	28.0312	28.5357	26.7203	10.2631	10.7676	8.95213	1228.83	1743.3	495.29	0.000813783	0.000573624	0.00201902	0.00113548	0.000774536
zf per2	C 30	28.3952	27.7964	28.1467	10.4753	9.87656	10.2268	1423.56	940.027	1198.33	0.000702465	0.0010638	0.000834494	0.000866919	0.000702465
zf per2	C 1	28.6172	28.5624	27.8948	10.6825	10.6277	9.96009	1643.41	1582.15	996.063	0.000608491	0.000632052	0.00100395	0.000748166	0.000608491
zf per2	C3	27.7996	27.3419	27.4494	10.1382	9.68061	9.78807	1126.97	820.645	884.102	0.000887339	0.00121855	0.00113109	0.00107899	0.000887339
zf per2	C 6	29.3239	28.2289	28.9747	9.67194	8.57692	9.32274	815.725	381.865	640.358	0.0012259	0.00261872	0.00156163	0.00180208	0.0012259
zf per2	C 9	28.1803	28.6534	28.6195	10.0805	10.5537	10.5197	1082.77	1503.07	1468.1	0.000923559	0.000665304	0.000681154	0.000756672	0.000144745
zf per2	H 30	27.194	27.5141	27.6918	9.93916	10.2593	10.437	981.718	1225.62	1386.28	0.00101862	0.000815911	0.000721357	0.000851963	0.000151877
zf per2	H 1	26.6336	26.9844	27.0045	8.94818	9.29903	9.31907	493.935	629.923	638.733	0.00202456	0.0015875	0.0015656	0.00172588	0.000258891
zf per2	H 3	23.9854	23.596	24.1259	6.90265	6.51326	7.04319	119.648	91.3451	131.89	0.00835788	0.0109475	0.00758207	0.00896248	0.0017623
zf per2	H 6	27.6093	27.9019	27.7444	9.57249	9.86502	9.70754	761.39	932.542	836.106	0.00131339	0.00107234	0.00119602	0.00119391	0.000120538
zf per2	H 9	26.5692	28.228	27.0854	9.22668	10.8855	9.74281	599.113	1891.69	856.795	0.00166913	0.000528626	0.00116714	0.00112163	0.000571614
				Mean
zf b-actin	C 0	17.8738	17.6625	17.7681
zf b-actin	C 30	17.83	18.0097	17.9199
zf b-actin	C 1	17.9794	17.89	17.9347
zf b-actin	C3	17.2086	18.114	17.6613
zf b-actin	C 6	19.5792	19.7248	19.652
zf b-actin	C 9	17.9708	18.2287	18.0997
zf b-actin	H 30	17.0707	17.439	17.2548
zf b-actin	H 1	17.3243	18.0465	17.6854
zf b-actin	H 3	16.8147	17.3508	17.0827
zf b-actin	H 6	18.2795	17.7942	18.0368
zf b-actin	H 9	17.448	17.2371	17.3425
														zf hebp 2
		CT1	CT2	CT3	DCT1	DCT2	DCT3	2^dct1	2^dct2	2^dct3	1/2^dc1	1/2^dc2	1/2^dc3	Mean	SD
zf hebp2	C 0	29.0286	29.2072	29.2208	11.276	11.2897	11.2897	2479.75	2503.37	2503.37	0.000403267	0.000399461	0.000399461	0.00040073	2.19751e-06
zf hebp2	C 30	29.5099	29.3962	29.6681	10.9536	10.8399	11.1118	1983.12	1832.87	2213	0.000504255	0.000545592	0.000451875	0.000500574	4.69668e-05
zf hebp2	C 1	29.6155	29.1861	29.5252	11.6426	11.2132	11.5522	3197.11	2374.1	3003.09	0.000312783	0.000421212	0.00033299	0.000355661	5.76605e-05
zf hebp2	C3	28.7761	28.8606	28.9747	11.2374	11.3219	11.436	2414.29	2560	2770.7	0.000414201	0.000390625	0.000360919	0.000388582	2.66997e-05
zf hebp2	C 6	28.8012	28.3406	28.488	11.5163	11.0557	11.2031	2929.18	2128.6	2357.57	0.000341393	0.000469792	0.000424166	0.000411784	6.50891e-05
zf hebp2	C 9	27.3725	28.2413	27.7939	10.0836	10.9524	10.505	1085.09	1981.46	1453.21	0.00092158	0.000504677	0.000688133	0.000704797	0.00020895
															2.19751e-06
zf hebp2	H 30	28.6691	28.715	28.4624	11.2072	11.2531	11.0005	2364.31	2440.67	2048.67	0.000422957	0.000409724	0.000488121	0.000440267	4.19676e-05
zf hebp2	H 1	28.8315	28.5307	28.9238	11.506	11.2052	11.5984	2908.47	2361.04	3100.71	0.000343823	0.000423542	0.000322507	0.00036329	5.32564e-05
zf hebp2	H 3	25.7416	25.791	25.5577	8.06316	8.11261	7.87935	267.457	276.784	235.462	0.00373891	0.00361293	0.00424697	0.00386627	0.000335659
zf hebp2	H 6	25.952	26.0867	26.1769	7.48935	7.62408	7.71428	179.688	197.278	210.005	0.00556521	0.005069	0.00476178	0.005132	0.000405404
zf hebp2	H 9	25.9465	26.2567	26.0413	8.42525	8.73538	8.52002	343.758	426.199	367.097	0.00290902	0.00234632	0.00272408	0.00265981	0.000286802
		CT1	CT2	CT mean
zf b-actin	C 0	18.0084	17.854	17.9312
zf b-actin	C 30	18.6636	18.449	18.5563
zf b-actin	C 1	18.0154	17.9304	17.9729
zf b-actin	C3	17.6759	17.4015	17.5387
zf b-actin	C 6	17.2465	17.3233	17.2849
zf b-actin	C 9	17.2752	17.3027	17.2889
zf b-actin	H 30	17.3684	17.5555	17.4619
zf b-actin	H 1	17.3386	17.3123	17.3255
zf b-actin	H 3	17.6292	17.7276	17.6784
zf b-actin	H 6	18.4868	18.4384	18.4626
zf b-actin	H 9	17.8189	17.2237	17.5213
		ZF_Sol5			ZF_Sol5			ZF_Sol5			ZF_Sol5				ZF_Sol5
		CT1	CT2	CT3	DCT1	DCT2	DCT3	2^DCT1	2^DCT2	2^DCT3	1/2^DCT1	1/2^DCT2	1/2^DCT3		Mean ZF Soul5	SD
zf soul5	C 0	27.6788	27.971	27.9774	9.82505	10.1172	10.1236	907.057	1110.69	1115.61	0.00110247	0.000900345	0.000896369	C 0	0.000966393	0.00011786
zf soul5	C 30	28.5086	28.9294	28.8141	10.1045	10.5253	10.41	1100.93	1473.77	1360.59	0.000908319	0.000678531	0.000734975	C 30	0.000773942	0.000119747
zf soul5	C 1	27.8948	28.0059	27.7914	10.0035	10.1145	9.90009	1026.48	1108.62	955.489	0.000974207	0.000902022	0.00104658	C 1	0.000974271	7.22814e-05
zf soul5	C3	27.1905	27.3869	27.2623	9.68139	9.87776	9.75311	821.087	940.811	862.938	0.0012179	0.00106291	0.00115883	C3	0.00114655	7.82191e-05
zf soul5	C 6	27.0836	26.9058	26.9559	9.97805	9.80026	9.85032	1008.54	891.605	923.088	0.000991535	0.00112157	0.00108332	C 6	0.00106548	6.68302e-05
zf soul5	C 9	26.4616	26.71	26.6141	9.19479	9.44313	9.34729	586.013	696.091	651.349	0.00170645	0.00143659	0.00153528	C 9	0.00155944	0.00013654
																0.00011786
zf soul5	H 30	28.248	28.0109	27.943	9.5477	9.31053	9.24264	748.416	634.964	605.775	0.00133616	0.00157489	0.00165078	H 30	0.00152061	0.000164185
zf soul5	H 1	27.2947	27.3022	27.4015	8.69249	8.70002	8.7993	413.713	415.88	445.506	0.00241713	0.00240454	0.00224464	H 1	0.00235544	9.61605e-05
zf soul5	H 3	23.8269	23.8823	23.5579	4.83339	4.88884	4.56444	28.51	29.627	23.661	0.0350755	0.033753	0.0422637	H 3	0.0370307	0.0045799
zf soul5	H 6	23.1714	23.6727	23.9229	4.87242	5.3737	5.62389	29.2917	41.4615	49.3126	0.0341393	0.0241187	0.0202788	H 6	0.0261789	0.00715625
zf soul5	H 9	23.9205	23.5614	23.5261	4.80432	4.44523	4.4099	27.9412	21.7845	21.2575	0.0357895	0.0459042	0.0470423	H 9	0.042912	0.00619448
		actin
		CT1	CT2	Mean Actin
zf b-actin	C 0	17.7807	17.9268	17.8538
zf b-actin	C 30	18.4278	18.3803	18.4041
zf b-actin	C 1	18.0457	17.737	17.8913
zf b-actin	C3	17.5209	17.4974	17.5091
zf b-actin	C 6	17.1473	17.0638	17.1056
zf b-actin	C 9	17.2986	17.2351	17.2668
		Undetermined
zf b-actin	H 30	18.7487	18.652	18.7003
zf b-actin	H 1	18.6288	18.5756	18.6022
zf b-actin	H 3	19.0542	18.9327	18.9935
zf b-actin	H 6	18.3574	18.2405	18.299
zf b-actin	H 9	19.4863	18.746	19.1162
		zf abcb6a			zf abcb6a			zf abcb6a			zf abcb6a			zf abcb6a
		CT1	CT2	CT3	DCT1	DCT2	DCT3	2^dct1	2^dct2	2^dct3	1/2^dc1	1/2^dc2	1/2^dc3	Mean	SD
zf abcb6a	C0	31.5953	31.7614	31.8913	14.4734	14.6394	14.7694	22747.1	25521.9	27927.3	4.39616e-05	3.9182e-05	3.58073e-05	3.96503e-05	4.09727e-06
zf abcb6a	C 30	32.7224	32.8492	32.7592	14.6123	14.7392	14.6491	25046.1	27348.6	25694.1	3.99264e-05	3.65649e-05	3.89194e-05	3.84703e-05	1.72519e-06
zf abcb6a	C 1	31.8218	31.1017	31.8314	14.2668	13.5467	14.2764	19711.7	11966.2	19843.2	5.07312e-05	8.35688e-05	5.03951e-05	6.1565e-05	1.90566e-05
zf abcb6a	C3	31.6751	31.5003	31.6444	14.2011	14.0263	14.1705	18834.5	16685.9	18438.8	5.30941e-05	5.99308e-05	5.42335e-05	5.57528e-05	3.66285e-06
zf abcb6a	C 6	31.0258	31.1607	31.0813	14.0703	14.2053	14.1259	17202.5	18889	17877.7	5.81312e-05	5.29408e-05	5.59356e-05	5.56692e-05	2.60542e-06
zf abcb6a	C 9	31.365	31.786	31.1469	14.4398	14.8608	14.2217	22223.3	29753.9	19105.5	4.49978e-05	3.3609e-05	5.23408e-05	4.36492e-05	9.43843e-06
															4.09727e-06
zf abcb6a	H 30	31.7971	31.8737	32.1149	14.5914	14.6679	14.9092	24685.9	26031.1	30768.6	4.0509e-05	3.84156e-05	3.25007e-05	3.71418e-05	4.15336e-06
zf abcb6a	H 1	30.656	30.7808	30.7862	13.7736	13.8983	13.9037	14004.1	15269.2	15326	7.14076e-05	6.54913e-05	6.52484e-05	6.73824e-05	3.48799e-06
zf abcb6a	H 3	32.6558	32.5521	32.8702	14.1366	14.0329	14.351	18011.3	16762.5	20897	5.55207e-05	5.96571e-05	4.78537e-05	5.43438e-05	5.98903e-06
zf abcb6a	H 6	30.791	30.9333	30.7947	12.5828	12.7251	12.5865	6134.83	6770.86	6150.42	0.000163004	0.000147692	0.00016259	0.000157762	8.72359e-06
zf abcb6a	H 9	30.5899	30.3199	30.1081	13.005	12.735	12.5232	8220.46	6817.23	5886.47	0.000121648	0.000146687	0.000169881	0.000146072	2.41226e-05
		zf actin
		CT1	CT2	Mean zf actin
zf b-actin	C0	17.0064	17.2375	17.1219
zf b-actin	C 30	18.1055	18.1146	18.1101
zf b-actin	C 1	17.638	17.4721	17.555
zf b-actin	C3	17.4559	17.4921	17.474
zf b-actin	C 6	16.9773	16.9336	16.9554
zf b-actin	C 9	16.8885	16.9619	16.9252
zf b-actin	H 30	17.1309	17.2806	17.2057
zf b-actin	H 1	16.8733	16.8917	16.8825
zf b-actin	H 3	18.4295	18.6089	18.5192
zf b-actin	H 6	18.1758	18.2406	18.2082
zf b-actin	H 9	17.677	17.4928	17.5849
